# Supplementary material for: Risk calculator of the clinical response to antihistamines in chronic urticaria: Development and internal validation
Source: PLoS One. 2024 Feb 23;19(2):e0295791. doi: 10.1371/journal.pone.0295791 (PMC10889609; doi:10.1371/journal.pone.0295791)
Supplement: S4 Table — (XLSX) [file pone.0295791.s004.xlsx]

## Sheet: 1 Risk calculator
	BETA COEFFICIENTS				patient score
B0	-2.022	Intercept	-1	2.022		2.022
B1	0.116	Age group	-1	-0.116	1	-0.116
B2	1.193	Angioedema	-1	-1.193	1	-1.193
B3	0.624	Anxiety Depression	-1	-0.624	1	-0.624
B4	0.198	NSAIDs exacerbation	-1	-0.198	1	-0.198
B5	0.0001	Time	-1	-0.0001	46	-0.0046
B6	0.062	UAS7 baseline	-1	-0.062	24	-1.488
						-1.6016
	value of the EXPONENT	0.201574
	1+exponent	1.20157		RESULT
	1/1+exponent	0.832242		0.832242
Interpretation of the result:
The probability of a patient with the described characteristics of having an UNSATISFACTORY response with antihistamines is XX%
USING THE CALCULATOR STEP BY STEP
1. Please do not change the values noted in the table (LETTERS IN BLACK)
2. Enter the patient's data in the column that says "PATIENT VALUE" which is in Letters in red
3. In the "age group", put "0" if age is less than or equal to 49 years and "1" if age is over 50 years
4. In "angioedema" put "0" if the patient has not had and "1" if the patient has had
5. According to the Goldberg scale (see sheet 2), put in "Anxiety / Depression", "0" if you don't have it and "1" if you have it.
6. In "NSAIDs exacerbation", put "0" if you have not had it and "1" if you have had it.
7. In "Time" put the duration of the urticaria in months without decimals
8. In "UAS7 baseline" put the value of UAS7 obtained in the first evaluation (see sheet 3)
9. After entering the values, the value presented in the green box indicates probability of NOT responding with antihistamines (From "0" low probability to "100" high).

## Sheet: 2. Goldberg
Based in Goldberg Anxiety and Depression Scale
In the last month
ANXIETY SUBSCALE
1. Have you felt very excited, nervous or tense?
2. Have you been very worried about something?
3. Have you felt very irritable?
4. Have you had difficulty relaxing?
(If there are 3 or more affirmative answers, put 1 in risk calculator)
DEPRESSION SUBSCALE
1. Have you felt low on energy?
2. Have you lost interest in things?
3. Have you lost confidence in yourself?
4. Have you felt hopeless, without hope?
(If there are 3 or more affirmative answers, put 1 in risk calculator)

## Sheet: 3. UAS7 
UAS7
	HIVES
1	Ask how many days of the last 7 the patient had hives
2	Ask how many days the patient had hives had 50 or more hives (multiply the number of days by 3)
3	Ask how many days the patient had hives these were between 20 and 49 (multiply the number of days by 2)
4	Ask how many days the patient had hives these were between 1 and 19 (multiply the number of days by 1)
	SCORE FROM 0 TO 21 POINTS
	ITCH
5	Ask how many days of the last 7 the patient had itch
6	Ask how many days the patient had intense itch (multiply the number of days by 3)
7	Ask how many days the patient had moderate itch (multiply the number of days by 3)
9	Ask how many days the patient had mild itch (multiply the number of days by 3)
	SCORE FROM 0 TO 21 POINTS
	ITCHING INTENSITY
	Mild: present but not troublesome and tolerable
	Moderate: annoying, uncomfortable, but tolerable does not interfere with activities
	Severe: difficult to tolerate troublesome, interferes with activities or sleep
	TOTAL SCORE = HIVES SCORE AND ITCH SCORE (PUT THIS VALUE IN RISK CALCULATOR
