# Supplementary material for: Risk calculator of the clinical response to antihistamines in chronic urticaria: Development and internal validation
Source: PLoS One. 2024 Feb 23;19(2):e0295791. doi: 10.1371/journal.pone.0295791 (PMC10889609; doi:10.1371/journal.pone.0295791)
Supplement: S1 Data — (XLSX) [file pone.0295791.s007.xlsx]

## Sheet: Glosario
CODE	Número de ingreso					UAS7basal	UAS7p4	TPOIgG UI/ml	Eosinophils	PCR mg/dl	RealOutcome	UAS7_1NO 0 Si contro.	pronostic
GROUP	CASO/CONTROL
AGE	en años
SEXF1M0	0 FEMALE 1 MASCULINE
Country1Med2Bog	1 Medelín 2 Bogotá
ASTHMA	0 NO 1 Yes
RHINITIS	0 NO 1 Yes
CONJUNCTIVITIS	0 NO 1 Yes
DERMATITIS	0 NO 1 Yes
RAM	0 NO 1 Yes
RAA	0 NO 1 Yes
Anaphylaxis/Resp	0 NO 1 Yes
Atopy	0 NO 1 Yes
UCEtime	Time year
Angioedema	0 NO 1 Yes
Autoinmunity	0 NO 1 Yes
AnxietyORDepression	0 NO 1 Yes
NSAIDreaction Self-reportd	0 NO 1 Yes
NSAIDreactionChallenge	0 NO 1 Yes
UCIself-report	0 NO 1 Yes
UAS7basal	"urticaria activity score" baseline
UAS7p4	"urticaria activity score" 4 months
TPOIgG	peroxidase IgG
Eosinofilos	# x10^3mm3
PCR	# mg/L

## Sheet: Base
CODE	GROUP	AGE	SEXF1M0	Country1Med2Bog	ASTHMA	RHINITIS	CONJUNCTIVITIS	DERMATITIS	RAM	RAA	Anaphylaxis/Resp	Atopy	UCEtime	Angioedema	Autoinmunity	AnxietyORDepression	NSAIDreaction Self-reportd	NSAIDreactionChallenge	UCIself-report	UAS7basal	UAS7p4	TPOIgG UI/ml	Eosinophils	PCR mg/dl	RealOutcome	UAS7_1NO 0 Si contro.	pronostic
UC001	0	41	1	1	0	0	0	0	1	0	0	1	24	0	0	0	1	1	0	18	12	72.5	240	3.31	12	1	0.363692
UC002	0	57	1	1	0	0	0	0	1	1	1	1	12	0	0	0	0	0	0	24	42	9999	9999	9999	42	1	0.374471
UC003	0	80	1	1	0	0	0	0	0	0	0	0	144	0	1	1	0	0	0	14	0	56	9999	1.15	0	0	0.409783
UC004	0	61	1	1	0	0	0	0	0	0	0	0	96	0	0	0	0	0	1	10	0	7	9999	9999	0	0	0.215487
UC005	0	48	0	1	0	1	0	0	1	0	1	0	24	0	0	0	0	0	0	9	0	6	9999	0.6	0	0	0.211103
UC006	0	60	1	1	0	0	0	0	0	0	0	0	36	0	0	0	0	0	0	8	0	9999	9999	9999	0	0	0.184871
UC007	0	38	0	1	0	0	0	0	0	0	0	0	24	0	0	0	0	0	0	30	5	9999	9999	9999	5	0	0.497681
UC008	0	58	1	1	0	0	0	0	0	0	0	0	84	0	1	1	0	0	0	30	28	15	80	2.92	28	1	0.637754
UC009	0	25	1	1	0	0	0	0	0	0	0	0	24	1	0	0	0	0	1	8	0	19	9999	9999	0	0	0.453299
UC010	0	64	1	1	0	0	0	0	1	0	0	1	48	0	1	0	1	1	0	14	6	67	9999	9999	6	0	0.289379
UC011	0	45	1	1	0	0	0	0	0	0	0	1	12	1	0	1	0	0	0	38	0	9.42	9999	6	0	0	0.908361
UC012	0	31	0	1	0	0	0	0	0	0	0	0	36	0	0	0	0	0	1	34	30	9999	9999	9999	30	1	0.563021
UC013	0	30	1	1	0	1	0	0	0	0	0	0	36	0	1	0	0	0	0	15	6	90	9999	3	6	0	0.282739
UC014	0	69	1	1	0	0	0	0	0	0	0	0	360	0	1	0	0	0	0	9	0	134	9999	9999	0	0	0.257245
UC015	0	72	1	1	0	0	0	1	1	0	0	0	120	0	0	0	0	0	1	21	5	9999	9999	9999	5	0	0.358991
UC016	0	42	0	1	0	1	0	0	1	0	0	0	24	1	0	0	1	1	0	12	18	7.62	9999	0.18	18	1	0.56461
UC017	0	42	1	1	0	0	1	1	0	0	0	0	36	1	0	0	0	0	0	9	8	9999	750	9999	8	1	0.472118
UC018	0	59	1	1	0	0	0	0	0	0	0	0	120	1	0	1	0	0	1	9	0	9999	9999	9999	0	0	0.620107
UC019	0	32	1	1	0	0	0	0	0	0	0	0	12	0	0	0	0	0	1	16	6	9999	80	6.53	6	0	0.290012
UC020	0	32	1	1	1	1	1	0	1	1	0	1	24	0	1	0	0	0	1	10	6	200	100	9999	6	0	0.22167
UC021	0	59	1	1	0	0	0	0	0	0	0	0	24	0	0	0	0	0	1	13	7	9999	9999	9999	7	1	0.234085
UC022	0	16	1	1	0	0	0	0	0	0	0	0	7	0	0	0	0	0	0	8	6	9999	9999	9999	6	0	0.197885
UC023	0	38	1	1	0	0	0	0	0	0	0	0	96	0	0	0	0	0	1	15	9	14.3	0.0014	4	9	1	0.296491
UC024	0	40	0	1	1	1	1	0	0	1	1	1	36	0	0	1	0	0	1	14	6	9999	200	9999	6	0	0.408838
UC025	0	50	1	1	0	1	0	0	0	1	1	1	26	0	0	0	0	0	1	21	1	4	9999	9999	1	0	0.335261
UC026	0	53	1	1	0	0	0	0	0	0	0	0	96	0	0	1	0	0	1	34	1	1	8	3	1	0	0.696003
UC027	0	70	1	1	0	0	0	0	0	0	0	0	48	0	0	1	0	0	0	8	9	4	9999	9999	9	1	0.300307
UC028	0	48	0	1	0	0	0	0	0	1	0	1	96	0	0	0	0	0	1	15	0	4	9999	1	0	0	0.296491
UC029	0	46	1	1	1	0	0	0	1	0	0	1	228	0	0	0	0	0	0	9	0	9999	9999	9999	0	0	0.251432
UC030	0	73	0	1	0	1	1	0	0	1	0	0	24	0	0	1	0	0	0	12	4	9999	9999	9999	4	0	0.349045
UC031	0	72	1	1	0	1	1	1	1	0	0	0	4	0	1	1	1	0	0	15	2	94	9999	9999	2	0	0.387336
UC032	0	49	0	1	0	0	0	0	0	0	0	1	192	1	1	0	0	0	1	16	7	76	9999	9999	7	1	0.62211
UC033	0	34	1	1	1	1	1	1	0	0	0	1	36	0	0	0	0	0	0	20	14	9999	9999	9999	14	1	0.349953
UC034	0	50	1	1	0	0	0	0	1	0	0	0	360	1	0	0	1	0	0	9	12	242	80	0.91	12	1	0.533186
UC035	0	19	1	1	0	1	0	0	1	0	0	1	33	1	0	0	0	0	0	19	14	9999	9999	9999	14	1	0.62442
UC036	0	69	0	1	0	0	0	0	0	0	0	0	120	1	0	0	0	0	0	12	7	6	9999	9999	7	1	0.513128
UC037	0	71	0	1	0	0	0	0	0	0	0	0	588	0	0	0	0	0	0	10	6	9999	9999	9999	6	0	0.322139
UC038	0	49	1	1	0	0	0	0	1	0	0	0	12	0	0	1	0	0	0	40	40	9999	21	14.28	40	1	0.772973
UC039	0	57	1	1	0	0	1	0	0	0	0	1	36	0	1	0	0	0	1	9	8	115	190	4.4	8	1	0.19445
UC040	0	47	1	1	0	1	1	0	1	0	0	1	60	1	0	0	1	0	0	10	0	9999	9999	9999	0	0	0.494358
UC041	0	51	0	1	1	1	1	0	1	0	0	1	108	0	0	1	1	0	0	12	0	5	9999	9999	0	0	0.3706
UC042	0	43	0	1	0	1	0	0	0	0	0	0	12	0	0	0	0	0	0	7	0	9999	9999	9999	0	0	0.189029
UC043	0	23	1	1	0	1	0	0	0	0	0	0	12	0	0	0	0	0	0	17	0	2	9999	9999	0	0	0.303013
UC044	0	60	1	1	0	0	0	1	0	1	0	1	12	0	0	0	0	0	0	17	0	9999	9999	9999	0	0	0.279001
UC045	0	78	1	1	0	0	1	0	0	0	0	1	48	0	0	0	0	0	0	11	1	9999	9999	9999	1	0	0.216987
UC046	0	25	1	1	1	1	0	1	0	0	0	1	24	0	0	1	0	0	1	16	2	9999	1	9999	2	0	0.435985
UC047	0	35	1	1	1	1	0	0	0	0	0	1	12	1	0	0	0	0	0	13	3	1	9999	9999	3	0	0.527709
UC048	0	52	0	1	0	0	0	0	0	0	0	0	10	1	0	0	0	0	0	17	17	9999	20	9999	17	1	0.560115
UC049	0	19	1	1	0	0	0	0	0	0	0	0	5	0	0	0	0	0	0	7	2	9999	9999	9999	2	0	0.187836
UC050	0	56	1	1	1	1	0	1	0	0	0	1	240	1	0	1	0	0	0	17	28	9999	9999	9999	28	1	0.75443
UC051	0	53	1	1	0	0	0	0	0	0	0	0	48	0	0	1	0	0	0	27	20	4	9999	9999	20	1	0.583829
UC052	0	58	1	1	0	0	0	0	0	0	0	0	24	0	0	0	0	0	0	8	10	9999	9999	9999	10	1	0.182865
UC053	0	67	0	1	0	0	0	0	0	0	0	0	24	0	0	0	0	0	1	12	0	9999	9999	9999	0	0	0.223095
UC054	0	53	1	1	0	0	0	0	0	0	0	0	2	0	1	0	0	0	0	42	42	65	9999	9999	42	1	0.645151
UC055	0	74	1	1	0	1	1	0	0	0	0	1	36	1	0	0	0	0	0	28	0	9999	9999	9999	0	0	0.722375
UC056	0	70	1	1	0	0	0	0	1	0	0	0	8	1	0	0	0	0	1	18	0	9999	700	9999	0	0	0.574866
UC057	0	68	0	1	0	0	0	0	0	0	0	0	24	0	1	1	0	0	0	13	0	64	89	9999	0	0	0.363338
UC058	0	32	1	1	0	0	0	0	0	0	0	0	8	1	0	1	0	0	1	10	12	9999	9999	9999	12	1	0.632736
UC059	0	25	0	1	1	1	0	0	0	1	1	0	42	1	0	0	0	0	0	31	31	9999	9999	9999	31	1	0.780124
UC060	0	65	1	1	0	0	1	0	0	0	0	0	36	0	0	0	0	0	0	19	0	5.1	9999	9999	0	0	0.310451
UC061	0	23	0	1	0	0	0	0	0	0	0	0	48	0	0	0	0	0	0	21	24	6	9999	9999	24	1	0.367364
UC062	0	36	0	1	0	0	0	0	0	0	0	0	12	1	0	0	0	0	1	15	0	9999	230	9999	0	0	0.558634
UC063	0	35	1	1	0	0	0	1	1	0	0	1	120	1	0	0	1	0	1	24	25	9999	160	9999	25	1	0.714423
UC064	0	58	1	1	0	1	1	0	1	0	0	1	108	1	1	0	1	0	0	14	10	112	140	5.7	10	1	0.540864
UC065	0	65	0	1	0	0	0	0	0	0	0	0	8	0	0	0	0	0	0	12	0	9999	9999	9999	0	0	0.22002
UC066	0	58	0	1	0	0	0	0	1	0	1	0	48	1	0	0	1	0	0	21	0	9999	9999	9999	0	0	0.630254
UC067	0	44	1	1	0	1	0	0	1	0	0	0	12	0	0	1	0	0	0	15	2	9999	9999	9999	2	0	0.417467
UC068	0	57	1	1	0	0	0	0	1	0	1	0	7	1	0	0	0	0	0	11	8	9999	9999	9999	8	1	0.466122
UC069	0	34	1	1	0	0	0	0	1	0	0	1	18	1	0	1	1	0	0	34	18	13	60	0.9	18	1	0.886062
UC070	0	20	0	1	0	0	0	0	0	0	0	0	48	1	0	0	0	0	0	9	4	9999	9999	9999	4	0	0.475451
UC071	0	69	1	1	0	0	0	0	1	0	0	0	300	1	0	1	1	0	0	8	5	9999	260	9999	5	0	0.652088
UC072	0	22	1	1	0	1	0	1	0	0	0	0	120	1	0	0	0	0	0	12	0	9999	9999	9999	0	0	0.542138
UC073	0	21	0	1	1	1	0	0	1	1	1	1	18	1	0	0	0	0	1	9	5	9999	9999	9999	5	0	0.467122
UC074	0	36	1	1	0	1	0	0	0	0	0	0	120	0	0	1	0	0	0	9	2	9999	40	0.02	2	0	0.357359
UC075	0	29	1	1	0	1	0	1	0	0	0	0	12	1	0	0	0	0	0	15	22	9999	19	9999	22	1	0.558634
UC076	0	49	1	1	0	0	0	0	0	0	0	0	24	0	0	1	0	0	0	7	10	9999	9999	9999	10	1	0.306086
UC077	0	35	1	1	1	1	1	1	0	0	1	0	60	0	1	0	0	0	0	20	14	78	9999	9999	14	1	0.35606
UC078	0	32	1	1	0	1	0	0	0	0	0	0	48	0	0	0	0	0	0	11	1	9999	9999	2	1	0	0.237419
UC079	0	68	1	1	0	0	0	0	1	0	0	0	72	1	0	0	0	0	1	10	28	9999	9999	9999	28	1	0.468634
UC080	0	31	1	1	0	1	0	0	0	0	0	0	72	1	0	0	0	0	0	34	5	9999	9999	1	5	0	0.815601
UC081	0	64	0	1	0	0	0	0	0	0	0	0	8	0	0	0	0	0	0	14	3	9999	220	9999	3	0	0.242159
UC082	0	37	1	1	0	0	0	0	0	0	0	0	25	0	0	1	0	0	0	12	2	9999	9999	4	2	0	0.376203
UC083	0	42	1	1	0	1	1	1	0	0	0	1	24	0	0	1	0	0	1	32	4	1	9999	9999	4	0	0.676968
UC084	0	54	1	1	0	1	1	0	0	0	0	1	132	1	0	1	0	0	0	8	10	9999	9999	1	10	1	0.608506
UC085	0	61	1	1	0	0	0	0	0	0	0	0	6	1	0	1	0	0	0	15	0	1	130	4	0	0	0.676336
UC086	0	40	1	1	0	1	0	1	0	0	0	0	12	0	0	0	0	0	1	26	28	9999	610	0.6	28	1	0.43242
UC087	0	38	1	1	0	1	1	1	1	1	0	1	6	0	0	0	0	0	0	7	4	2	90	9999	4	0	0.188006
UC088	0	18	0	1	0	1	1	0	0	0	0	1	2	0	0	1	0	0	1	23	23	1	9999	9999	23	1	0.538511
UC089	0	58	0	1	0	0	0	0	1	0	0	0	168	0	0	0	0	0	1	15	5	9999	9999	3	5	0	0.288996
UC090	0	52	1	1	0	1	0	0	0	0	0	0	5	0	0	0	0	0	0	21	0	9	9999	2	0	0	0.330067
UC091	0	18	1	1	0	1	0	1	1	0	0	0	3	0	0	1	0	0	0	37	20	8	9999	9999	20	1	0.736556
UC092	0	52	0	1	0	0	0	1	0	0	0	0	60	0	0	0	0	0	0	21	14	9999	0	1	14	1	0.343756
UC093	0	24	0	1	0	0	0	0	0	0	0	0	12	1	0	0	0	0	0	9	13	5	9999	9999	13	1	0.465459
UC094	0	64	1	1	0	0	0	0	1	0	0	1	18	1	0	1	0	0	1	10	7	9999	100	7.4	7	1	0.607945
UC095	0	40	1	1	0	1	0	0	0	1	0	1	36	1	0	0	0	0	0	12	0	21	40	11.6	0	0	0.51883
UC096	0	36	0	1	0	1	1	0	0	0	0	1	18	0	0	0	0	0	0	12	2	9999	9999	9999	2	0	0.242692
UC097	0	62	1	1	0	1	0	0	1	0	0	0	48	0	0	0	0	0	0	32	0	9999	130	9999	0	0	0.506426
UC098	0	51	1	1	0	0	0	0	0	0	0	0	168	1	0	0	0	0	0	7	7	3	140	0	7	1	0.448765
UC099	0	27	1	1	0	0	0	1	1	0	0	1	24	1	0	1	0	0	0	17	22	9999	9999	9999	22	1	0.730692
UC100	0	43	1	1	0	1	0	0	1	1	1	0	60	0	0	0	0	0	1	12	3	1.5	10	9999	3	0	0.251397
UC101	0	78	0	1	0	0	0	0	0	0	0	0	204	0	0	0	0	0	0	17	7	9999	310	9999	7	1	0.323992
UC102	0	33	1	1	1	1	0	0	0	0	0	1	24	1	0	0	0	0	1	14	6	9999	9999	9999	6	0	0.546529
UC103	0	34	1	1	1	1	1	1	0	0	0	1	36	0	1	1	0	0	0	8	6	67	9999	9999	6	0	0.322397
UC104	0	16	1	1	0	1	0	0	0	0	0	1	4	1	0	0	0	0	0	29	0	9999	9999	9999	0	0	0.750144
UC105	0	16	0	1	0	1	0	0	0	0	0	0	12	0	0	0	0	0	0	12	0	9999	9999	9999	0	0	0.241466
1	0	14	1	1	0	0	0	0	1	1	1	1	24	0	1	0	1	0	0	16	6	60	100	4	6	0	0.292773
2	0	15	1	1	0	0	0	0	1	0	0	1	12	1	0	1	1	1	1	34	6	20	60	0.01	6	0	0.903989
3	0	23	1	1	0	0	0	0	0	0	1	0	14	1	0	0	0	0	0	8	0	11	80	0.3	0	0	0.450539
4	0	45	1	1	0	0	0	0	0	1	0	0	96	1	0	1	0	0	1	36	36	1	340	0.01	36	1	0.905741
5	0	34	1	1	0	1	0	0	1	0	1	0	24	0	0	0	0	0	1	16	5	3	210	0.04	5	0	0.292773
6	0	18	1	1	0	0	0	0	0	1	0	0	36	0	0	0	0	0	0	8	0	4	180	0.08	0	0	0.203064
7	0	17	0	1	0	0	0	0	0	0	0	0	24	0	0	0	0	0	0	15	3	2	110	0.09	3	0	0.280035
8	0	26	1	1	0	0	0	0	0	0	1	0	84	1	1	0	0	0	1	26	24	8	90	0.06	24	1	0.731357
9	0	50	1	1	0	0	0	0	0	1	0	0	24	1	0	1	0	0	0	26	25	9	200	0.03	25	1	0.808875
10	0	39	1	1	0	0	0	0	1	0	1	1	48	1	0	1	1	0	1	23	32	10	111	0.1	32	1	0.802007
11	0	27	0	1	0	0	0	0	0	0	0	1	12	1	0	0	0	0	1	14	3	2	123	0.03	3	0	0.543213
12	0	48	1	1	0	0	0	0	0	1	0	0	36	0	1	0	0	0	0	35	2	90	231	0.04	2	0	0.578292
13	0	39	1	1	0	1	0	0	0	0	0	0	36	1	0	0	0	1	1	27	26	3	40	0.05	26	1	0.769994
14	0	50	0	1	0	0	0	0	0	0	1	0	36	0	0	1	0	0	1	8	3	20	38	0.06	3	0	0.297505
15	0	46	1	1	0	0	0	1	1	1	0	0	12	0	0	0	0	0	1	26	1	4	312	0.01	1	0	0.43242
16	0	24	1	1	0	1	0	0	1	0	1	0	24	1	1	0	1	0	0	25	2	68	211	0.04	2	0	0.70523
17	0	15	1	1	0	0	1	1	0	1	0	0	36	0	0	0	0	0	0	8	0	11	176	0.06	0	0	0.203064
18	0	18	1	1	0	0	0	0	0	0	0	0	12	0	0	1	0	0	0	36	36	12	56	0.07	36	1	0.726281
19	0	17	0	1	0	0	0	0	0	1	0	0	12	1	0	0	0	0	1	36	36	23	78	0.04	36	1	0.824137
20	0	21	1	1	1	1	1	0	1	0	0	1	24	0	0	1	0	1	1	22	22	13	65	0.03	22	1	0.577968
21	0	23	1	1	0	0	0	0	0	0	0	0	24	1	1	1	0	0	0	41	41	70	89	0.04	41	1	0.923731
22	0	43	1	1	0	0	0	0	0	1	1	0	7	0	0	0	0	0	0	16	6	30	90	0.02	6	0	0.288866
23	0	23	1	1	0	0	0	0	0	1	0	0	96	1	0	1	0	0	1	22	4	2	101	0.04	4	0	0.800597
24	0	35	1	1	1	1	1	0	1	1	0	1	36	0	1	0	1	1	0	22	1	113	123	0.03	1	0	0.426372
25	0	33	1	1	0	1	0	0	0	0	0	1	26	0	0	0	0	0	1	24	24	1	450	0.05	24	1	0.405873
26	0	36	1	1	0	0	0	0	0	0	1	0	96	1	0	1	0	0	0	40	34	3	321	0.09	34	1	0.924982
27	0	37	1	1	0	0	0	0	0	1	0	0	48	0	0	0	0	0	0	13	4	4	1001	0.04	4	0	0.260723
28	0	36	1	1	0	0	0	0	0	0	0	1	96	1	1	0	0	0	0	16	2	89	100	0.04	2	0	0.596655
29	0	38	1	1	1	0	0	0	1	1	0	1	22	0	0	0	0	1	1	14	14	5	150	0.03	14	1	0.30769
30	0	21	1	1	0	1	1	0	0	0	0	0	24	1	0	0	0	0	0	36	2	6	210	0.05	2	0	0.826067
31	0	14	0	1	0	1	1	1	1	0	0	0	4	0	1	0	1	0	0	10	5	85	900	0.01	5	0	0.217849
32	0	15	1	1	0	0	0	0	0	1	0	1	19	0	0	1	0	0	0	22	28	9	65	0.02	28	1	0.527711
33	0	16	1	1	1	1	1	1	0	0	0	1	36	0	0	0	0	0	1	15	10	8	45	0.07	10	1	0.282739
34	0	23	0	1	0	0	0	0	1	1	0	0	3	1	0	1	1	0	1	26	22	11	78	2	22	1	0.822845
35	0	29	0	1	0	1	0	0	1	0	0	1	33	0	0	0	0	0	0	21	13	22	90	0.03	13	1	0.363488
36	0	31	0	1	0	0	0	0	0	0	0	0	12	0	0	1	0	0	1	32	1	33	34	0.01	1	0	0.674037
37	0	23	1	1	0	0	0	0	0	1	1	0	58	1	0	1	0	0	0	36	27	32	123	0.04	27	1	0.902064
38	0	24	1	1	0	0	0	0	1	0	0	0	12	1	0	0	1	1	0	24	5	10	234	0.08	5	0	0.729982
39	0	35	1	1	0	0	1	0	0	0	0	1	36	0	0	1	0	0	0	22	13	9	510	0.09	13	1	0.53243
40	0	48	1	1	0	1	1	0	1	1	0	1	60	1	0	0	1	0	0	27	19	0	321	0.06	19	1	0.738292
41	0	31	1	1	1	1	1	0	1	0	1	1	10	0	1	0	1	0	0	16	2	55	124	0.03	2	0	0.289554
42	0	21	1	1	0	1	0	0	0	0	0	0	12	1	0	1	0	1	0	32	28	0	180	0.1	28	1	0.89261
43	0	20	1	1	0	1	0	0	0	1	0	0	12	0	0	0	0	0	1	26	4	2	128	0.03	4	0	0.43242
44	0	29	1	1	0	0	0	1	0	0	1	1	12	1	0	0	0	0	1	30	7	1	32	0.04	7	1	0.763259
45	0	19	0	1	0	0	1	0	0	0	0	1	48	1	0	0	0	0	0	26	22	0	67	0.05	22	1	0.723403
46	0	31	1	1	1	1	0	1	0	0	0	1	24	0	0	1	0	0	0	13	5	2	219	0.06	5	0	0.390675
47	0	21	1	1	1	1	0	0	0	0	1	1	12	1	0	1	0	0	1	20	12	1	278	0.01	12	1	0.763465
48	0	20	1	1	0	0	0	0	1	1	0	0	10	0	0	0	1	1	0	18	4	3	150	0.04	4	0	0.360089
49	0	29	0	1	0	0	0	0	0	0	0	0	5	1	0	0	0	0	1	12	0	2	140	0.06	0	0	0.510203
50	0	33	1	1	1	1	0	1	0	1	0	1	24	0	0	0	0	0	0	28	3	1	145	0.07	3	0	0.466564
51	0	35	0	1	0	0	0	0	0	0	1	0	48	1	0	1	0	0	0	21	5	4	167	0.04	5	0	0.781463
52	0	36	0	1	0	0	0	0	0	1	0	0	24	1	0	0	0	0	0	14	1	1	180	0.03	1	0	0.546529
53	0	37	1	1	0	0	0	0	0	0	0	0	24	0	0	0	0	1	0	18	1	3	34	0.04	1	0	0.363692
54	0	29	0	1	0	0	0	0	0	0	0	0	2	0	1	0	0	0	1	21	13	125	56	0.02	13	1	0.355535
55	0	26	1	1	0	1	1	0	0	1	0	1	36	0	0	1	0	0	1	23	14	9	161	0.04	14	1	0.547911
56	0	30	1	1	0	0	0	0	1	0	0	0	8	0	0	0	0	0	0	26	5	6	67	0.03	5	0	0.431327
57	0	34	1	1	0	0	0	0	1	1	1	0	24	1	0	0	1	1	1	24	12	9	80	0.05	12	1	0.73261
58	0	23	1	1	0	0	0	0	0	1	0	0	8	0	0	0	0	0	0	37	24	7	90	0.09	24	1	0.600904
59	0	16	1	1	1	1	0	0	0	0	1	0	42	1	0	1	0	0	1	13	2	8	121	0.04	2	0	0.683274
60	0	27	1	1	0	0	1	0	0	0	0	0	36	0	0	1	0	0	0	21	14	9	111	0.04	14	1	0.516885
61	0	18	0	1	0	0	0	0	0	1	0	0	48	1	1	0	0	1	0	29	3	90	231	0.03	3	0	0.793527
62	0	33	1	1	0	0	0	0	0	1	1	0	12	1	0	0	0	1	1	22	20	11	180	0.05	20	1	0.704718
63	0	24	1	1	0	0	0	1	1	0	0	1	12	0	0	0	1	0	1	13	4	13	178	0.01	4	0	0.253066
64	0	25	0	1	0	1	1	0	1	1	1	1	10	0	0	0	1	0	0	23	2	12	167	0.02	2	0	0.386698
65	0	29	0	1	0	0	0	0	0	0	0	0	8	0	0	0	0	0	0	11	3	8	123	0.07	3	0	0.229444
66	0	30	1	1	0	0	0	0	1	0	1	0	48	1	1	1	1	0	0	20	0	99	450	8	0	0	0.770632
67	0	19	0	1	0	1	0	0	1	1	0	0	12	1	0	0	0	0	1	41	32	5	210	0.02	32	1	0.864866
68	0	31	1	1	0	0	0	0	1	0	1	0	7	0	0	0	0	0	0	24	2	6	165	0.04	2	0	0.400778
69	0	40	1	1	0	0	0	0	1	1	0	1	18	0	0	0	1	0	1	31	4	14	123	0.03	4	0	0.511591
70	0	34	1	1	0	0	0	0	0	0	1	0	48	1	0	0	0	0	0	18	9	7	102	0.05	9	1	0.613662
71	0	37	0	1	0	0	0	0	1	0	0	0	30	0	0	1	1	1	0	39	3	6	98	0.09	3	0	0.79912
72	0	28	1	1	0	1	0	1	0	1	1	0	12	0	1	1	0	0	1	15	9	45	134	0.04	9	1	0.417467
73	0	25	0	1	1	1	0	0	1	0	0	1	18	0	0	0	0	1	1	12	2	2	120	0.04	2	0	0.280887
74	0	36	1	1	0	1	0	0	0	1	0	0	12	1	0	1	0	0	0	21	11	3	134	0.03	11	1	0.774536
75	0	34	0	1	0	1	0	1	0	1	0	0	12	0	0	0	0	0	0	17	18	4	156	0.05	18	1	0.303013
76	0	37	0	1	0	0	0	0	0	0	1	0	24	0	0	0	0	0	0	20	4	5	76	0.01	4	0	0.346917
77	0	23	0	1	1	1	1	1	0	1	0	0	60	1	0	0	0	0	0	9	0	6	54	0.02	0	0	0.478787
78	0	24	1	1	0	1	0	0	0	0	0	0	48	0	0	1	0	0	0	25	6	7	32	0.07	6	0	0.581826
79	0	35	1	1	0	0	0	0	1	1	0	0	72	1	0	0	0	0	1	26	0	6	31	0.03	0	0	0.728722
80	0	29	1	1	0	1	0	0	1	1	1	0	72	1	0	0	1	1	1	24	17	5	21	0.04	17	1	0.742956
81	0	30	0	1	0	0	0	0	0	0	0	0	8	1	1	1	0	0	1	22	24	80	90	0.03	24	1	0.784482
82	0	21	1	1	0	0	0	0	0	1	0	0	25	0	0	0	0	0	0	12	0	0	124	0.05	0	0	0.244129
83	0	14	1	1	0	1	1	1	0	0	0	1	24	0	0	1	0	0	0	28	5	6	123	0.09	5	0	0.620233
84	0	16	1	1	0	1	1	0	1	1	0	1	13	0	0	0	1	1	0	24	21	0	34	0.04	21	1	0.450753
85	0	18	0	1	0	0	0	0	0	0	0	0	6	0	0	1	0	0	0	30	4	7	56	0.04	4	0	0.644545
86	0	29	1	1	0	1	0	1	0	1	0	0	12	1	0	1	0	0	1	24	23	0	189	0.03	23	1	0.805512
87	0	30	1	1	0	1	1	1	1	0	0	1	6	0	0	0	0	0	1	26	5	0	190	0.05	5	0	0.43078
88	0	33	0	1	0	1	1	0	0	1	0	1	2	1	0	0	0	0	0	16	15	5	201	0.01	15	1	0.571215
89	0	34	1	1	0	0	0	0	1	0	0	0	16	0	0	0	1	1	0	26	1	0	234	0.02	1	0	0.482602
90	0	33	1	1	0	1	0	0	0	1	0	0	5	0	0	0	0	0	0	36	42	0	126	0.07	42	1	0.585055
91	0	37	1	1	0	1	0	1	1	1	0	0	3	0	0	1	0	0	0	20	26	4	340	2	26	1	0.492116
92	0	35	1	1	0	0	0	1	0	0	0	0	60	1	0	1	0	0	0	26	6	0	210	0.03	6	0	0.831914
93	0	42	1	1	0	0	0	0	0	1	0	0	12	1	0	0	0	0	0	36	28	0	121	0.01	28	1	0.824137
94	0	43	1	1	0	0	0	0	1	1	0	1	18	0	0	0	1	1	0	26	2	3	45	0.04	2	0	0.483159
95	0	18	1	1	0	1	0	0	0	0	1	1	36	0	0	0	0	0	0	18	0	0	32	0.08	0	0	0.322149
96	0	23	0	1	0	1	1	0	0	1	0	1	18	0	0	0	0	0	0	26	20	2	100	0.09	20	1	0.434062
97	0	29	1	1	0	1	0	0	1	1	0	0	48	1	0	1	0	0	1	26	19	0	60	0.06	19	1	0.830036
98	0	31	0	1	0	0	0	0	0	1	0	0	16	0	0	0	0	1	0	26	2	1	80	0.03	2	0	0.482602
99	0	32	1	1	0	0	0	1	1	1	0	1	24	1	0	0	0	0	1	29	21	0	340	0.1	21	1	0.754298
100	0	27	1	1	0	1	0	0	1	0	0	0	60	1	1	1	0	0	0	30	28	78	210	0.03	28	1	0.863962
101	0	23	1	1	0	0	0	0	0	1	0	0	20	0	0	0	0	0	1	20	6	1	180	0.04	6	0	0.345908
102	0	28	1	1	1	1	0	0	1	1	0	1	24	0	0	1	1	1	0	20	5	2	110	0.05	5	0	0.547301
103	0	21	1	1	1	1	1	1	0	1	0	1	36	1	0	1	0	0	0	26	10	4	90	0.06	10	1	0.828142
104	0	29	1	1	0	1	0	0	0	0	0	1	4	0	0	0	0	0	0	11	14	3	200	0.01	14	1	0.228657
105	0	30	1	1	0	1	0	0	0	1	1	0	12	1	0	0	0	0	0	26	4	5	111	0.04	4	0	0.715306
106	0	25	0	1	0	0	0	0	1	0	0	1	24	0	0	0	1	0	1	10	4	8	123	0.06	4	0	0.22167
107	0	23	1	1	0	0	0	0	1	0	0	1	12	1	0	1	0	0	0	27	18	6	231	0.07	18	1	0.833148
108	0	27	0	1	0	0	0	0	0	1	0	0	14	0	0	1	0	1	1	16	0	7	40	0.04	0	0	0.48233
109	0	31	1	1	0	0	0	0	0	0	0	0	96	1	1	0	0	0	0	26	17	100	38	0.03	17	1	0.733976
110	0	32	1	1	0	1	0	0	1	1	0	0	24	1	0	0	0	0	0	13	6	9	312	0.04	6	0	0.53104
111	0	34	1	1	0	0	0	0	0	0	0	0	36	0	0	0	0	0	0	26	6	10	211	0.05	6	0	0.438995
112	0	35	0	1	0	0	0	0	0	0	0	0	24	0	0	1	0	0	0	18	0	3	176	0.06	0	0	0.466847
113	0	40	1	1	0	0	0	0	0	1	0	0	84	1	0	0	0	1	0	20	12	2	56	0.01	12	1	0.695386
114	0	18	0	1	0	0	0	0	0	0	0	0	24	0	0	0	0	0	1	26	0	4	78	0.04	0	0	0.435705
115	0	23	1	1	0	0	0	0	1	0	0	1	48	1	0	1	1	0	1	40	20	5	65	0.06	20	1	0.921185
116	0	24	1	1	0	0	0	0	0	1	1	1	12	0	1	0	0	0	0	16	0	6	89	0.07	0	0	0.290012
117	0	34	0	1	0	0	0	0	1	0	0	0	36	0	0	0	1	1	1	38	29	5	90	0.01	29	1	0.668338
118	0	36	1	1	0	1	0	0	0	0	1	0	36	0	0	1	0	0	0	26	22	4	101	0.03	22	1	0.593689
119	0	34	0	1	0	0	0	0	0	1	0	0	36	1	0	0	0	0	0	27	19	6	123	9	19	1	0.733092
120	0	33	1	1	0	0	0	1	1	0	0	0	12	1	0	0	0	0	0	26	19	7	450	0.03	19	1	0.715306
121	0	21	0	1	0	1	0	0	1	1	0	0	24	0	0	1	1	1	0	25	1	8	321	0.04	1	0	0.622798
122	0	24	1	1	0	0	1	1	0	0	0	0	36	0	0	0	0	1	0	20	14	9	1001	0.05	14	1	0.396197
123	0	28	0	1	0	0	0	0	0	1	1	0	12	1	0	1	0	0	1	21	23	12	100	0.06	23	1	0.774536
124	0	35	1	1	0	0	0	0	0	0	0	0	12	0	0	0	0	0	0	20	0	11	150	0.01	0	0	0.343894
125	0	23	0	1	1	1	1	0	1	0	0	1	24	1	0	0	0	1	0	36	29	14	210	0.04	29	1	0.852697
126	0	24	1	1	0	0	0	0	0	1	0	0	24	0	1	0	0	0	0	16	5	144	900	0.06	5	0	0.292773
127	0	34	0	1	0	0	0	0	0	1	1	0	7	0	0	0	0	0	1	33	4	15	65	0.07	4	0	0.539613
128	0	36	1	1	0	0	0	0	0	1	0	0	96	1	0	1	0	0	0	31	5	14	45	0.04	5	0	0.87556
129	0	48	1	1	1	1	1	0	0	0	0	1	36	0	0	0	0	0	1	21	2	31	78	0.03	2	0	0.364262
130	0	14	1	1	0	1	0	0	0	0	0	1	26	0	0	1	0	0	0	29	21	2	90	0.04	21	1	0.635318
131	0	23	1	1	0	0	0	0	1	1	1	0	96	1	0	0	1	1	0	30	18	21	34	0.05	18	1	0.811859
132	0	25	1	1	0	0	0	0	0	0	0	0	48	1	0	0	0	0	0	16	5	13	123	0.06	5	0	0.58372
133	0	18	1	1	0	0	0	0	0	1	0	1	96	1	0	0	0	0	1	19	12	12	234	0.01	12	1	0.640734
134	0	19	1	1	1	0	0	0	1	0	0	1	22	1	0	0	0	0	0	26	0	13	510	0.04	0	0	0.717569
135	0	35	1	1	0	1	1	0	0	0	0	0	24	0	0	1	0	0	1	26	16	4	321	0.06	16	1	0.59046
136	0	22	1	1	0	1	1	1	1	1	0	0	4	0	0	1	1	0	0	18	13	5	124	0.07	13	1	0.461305
137	0	23	1	1	0	0	0	0	0	0	0	1	19	1	0	1	0	0	0	24	0	8	180	0.04	0	0	0.806731
138	0	22	1	1	1	1	1	1	0	1	0	1	36	1	0	0	0	0	0	26	16	7	128	0.05	16	1	0.72072
139	0	21	1	1	0	0	0	0	1	0	0	0	360	1	1	0	1	0	0	11	0	51	32	4	0	0	0.592434
140	0	39	1	1	0	1	0	0	1	0	0	1	33	0	0	0	0	1	0	26	6	12	67	0.07	6	0	0.487334
141	0	40	1	1	0	0	0	0	0	1	0	0	12	0	0	1	0	0	0	21	5	8	219	0.05	5	0	0.510205
142	0	38	1	1	0	0	0	0	0	0	0	0	58	0	0	0	0	0	1	7	9	7	278	0.06	9	1	0.197012
143	0	33	1	1	0	0	0	0	1	0	0	0	12	1	0	0	0	0	1	26	2	5	150	0.07	2	0	0.715306
144	0	34	1	1	0	0	1	0	0	1	0	1	36	0	0	0	0	1	0	26	0	6	140	0.01	0	0	0.488169
145	0	25	1	1	0	1	1	0	1	0	0	1	60	1	0	1	1	0	1	32	42	4	145	4	42	1	0.877961
146	0	24	1	1	1	1	1	0	1	0	0	1	10	0	0	1	1	0	0	26	4	3	167	0.03	4	0	0.586682
147	0	26	1	1	0	1	0	0	0	1	0	0	12	1	1	0	0	0	0	28	19	99	180	0.04	19	1	0.739999
148	0	33	1	1	0	1	0	0	0	0	0	0	12	0	0	0	0	0	0	26	2	1	34	0.05	2	0	0.43242
149	0	19	1	1	0	0	0	1	1	0	0	1	12	1	0	1	1	1	0	26	19	1	56	0.06	19	1	0.851154
150	0	20	1	1	0	0	1	0	0	0	1	1	48	0	0	0	0	0	1	26	21	2	161	0.01	21	1	0.442291
151	0	22	1	1	1	1	0	1	0	0	0	1	24	0	0	0	0	0	1	7	1	0	67	0.04	1	0	0.191087
152	0	26	1	1	1	1	0	0	0	1	0	1	12	1	0	1	0	0	0	26	20	2	80	0.06	20	1	0.824302
153	0	33	1	1	0	0	0	0	0	0	0	0	10	0	0	0	0	0	0	17	2	0	90	0.07	2	0	0.302543
154	0	20	1	1	0	0	0	0	0	1	0	0	5	0	1	1	0	0	1	26	1	1	121	0.04	1	0	0.585331
155	0	21	1	1	1	1	0	1	0	0	0	1	24	1	0	0	0	0	0	26	10	2	111	0.04	10	1	0.718021
156	0	24	1	1	0	0	0	0	0	1	0	0	48	1	0	0	0	0	0	39	32	0	231	0.03	32	1	0.854675
157	0	31	1	1	0	0	0	0	0	0	1	0	24	0	0	1	0	0	0	22	12	2	180	0.07	12	1	0.5291
158	0	34	1	1	0	0	0	0	0	0	0	0	24	1	0	1	0	0	1	15	9	0	178	0.08	9	1	0.705467
159	0	31	1	1	0	0	0	0	0	1	0	0	2	0	0	0	0	0	0	26	2	0	167	0.09	2	0	0.429688
160	0	27	1	1	0	1	1	0	0	0	0	1	36	0	0	1	0	0	1	26	1	1	123	0.06	1	0	0.593689
161	0	25	1	1	0	0	0	0	1	1	0	0	8	1	0	0	0	0	1	42	34	0	450	0.07	34	1	0.871488
162	0	25	1	1	0	0	0	0	1	1	0	0	24	0	1	0	1	1	0	26	3	67	210	0.01	3	0	0.484829
163	0	30	0	1	0	0	0	0	0	0	0	0	8	0	0	0	0	0	0	14	3	20	165	4	3	0	0.264162
164	0	20	1	1	1	1	0	0	0	0	0	0	42	1	0	1	0	0	1	26	21	23	123	0.03	21	1	0.829091
165	0	19	1	1	0	0	1	0	0	1	0	0	36	0	0	1	0	0	0	15	0	25	102	0.04	0	0	0.423985
166	0	22	1	1	0	0	0	0	0	1	0	0	48	1	0	0	0	0	1	26	3	36	98	0.05	3	0	0.723403
167	0	25	0	1	0	0	0	0	0	0	0	0	12	1	0	0	0	0	1	26	24	21	134	0.06	24	1	0.715306
168	0	33	1	1	0	0	0	1	1	1	0	1	12	0	0	1	1	1	0	14	0	21	120	0.01	0	0	0.450759
169	0	32	0	1	0	1	1	0	1	0	0	1	10	1	0	1	1	0	0	26	19	0	134	0.04	19	1	0.823979
170	0	21	1	1	0	0	0	0	0	0	0	0	8	0	1	0	0	0	1	38	3	23	156	0.06	3	0	0.615755
171	0	29	1	1	0	0	0	0	1	1	0	0	48	1	0	0	1	0	0	29	3	33	76	0.07	3	0	0.75922
172	0	27	0	1	0	1	0	0	1	0	0	0	12	0	0	0	0	0	0	16	1	12	54	0.04	1	0	0.290012
173	0	24	1	1	0	0	0	0	1	1	0	0	7	1	0	0	0	0	0	31	28	1	32	0.04	28	1	0.773362
174	0	33	0	1	0	0	0	0	1	0	1	1	18	0	0	1	1	0	0	26	2	10	31	0.03	2	0	0.588842
175	0	20	1	1	0	0	0	0	0	0	0	0	48	0	0	1	0	0	0	31	21	9	21	0.07	21	1	0.669136
176	0	21	1	1	0	0	0	0	1	1	1	0	30	1	0	0	1	0	1	27	19	8	90	0.08	19	1	0.731782
177	0	31	1	1	0	1	0	1	0	0	0	0	12	1	0	1	0	1	0	12	0	6	124	0.09	0	0	0.704955
178	0	37	0	1	1	1	0	0	1	1	0	1	18	0	1	0	0	0	0	27	2	67	123	0.04	2	0	0.449433
179	0	44	1	1	0	1	0	0	0	1	1	0	12	0	0	0	0	0	0	12	6	2	34	0.02	6	0	0.241466
180	0	18	1	1	0	1	0	1	0	0	0	0	12	0	0	0	0	0	0	31	3	3	56	0.06	3	0	0.509921
181	0	23	0	1	0	0	0	0	1	1	1	0	24	1	0	0	1	1	0	22	14	1	189	0.01	14	1	0.707492
182	0	24	1	1	1	1	1	1	0	0	0	0	60	1	0	1	0	0	0	26	20	5	190	0.05	20	1	0.831914
183	0	34	1	1	0	1	0	0	0	1	0	0	48	0	0	0	0	1	1	26	19	6	201	0.09	19	1	0.49151
184	0	36	1	1	0	0	0	0	1	1	0	0	72	1	1	0	0	0	0	17	14	7	234	0.04	14	1	0.605191
185	0	34	0	1	0	1	0	0	0	0	1	0	72	0	0	0	0	0	0	36	5	11	126	0.04	5	0	0.603055
186	0	33	1	1	0	0	0	0	0	1	0	0	8	0	0	1	0	0	0	21	21	2	340	0.03	21	1	0.509091
187	0	21	0	1	0	0	0	0	0	0	1	0	25	1	0	0	0	0	1	22	22	12	210	0.05	22	1	0.665175
188	0	24	1	1	0	1	1	1	0	1	0	1	24	1	1	1	0	0	0	26	26	78	121	0.01	26	1	0.82623
189	0	28	1	1	0	1	1	0	0	0	0	1	13	0	0	1	0	0	1	26	26	13	45	0.02	26	1	0.587493
190	0	22	1	1	0	0	0	0	0	1	0	0	6	1	0	0	0	0	0	39	39	14	32	0.07	39	1	0.848766
191	0	21	1	1	0	1	0	1	0	0	0	0	12	0	0	1	0	0	1	26	2	0	450	8	2	0	0.587223
192	0	39	0	1	0	1	1	1	1	1	0	1	6	0	0	0	0	0	0	22	1	0	210	0.02	1	0	0.370982
193	0	40	1	1	0	1	1	0	0	0	0	1	2	1	0	0	0	0	0	36	3	0	165	0.04	3	0	0.822517
194	0	38	0	1	0	0	0	0	1	1	0	0	16	0	1	1	1	1	0	37	31	89	123	0.03	31	1	0.775657
195	0	33	1	1	0	1	0	0	0	1	0	0	5	1	0	0	0	0	0	26	21	1	102	0.05	21	1	0.713715
196	0	34	1	1	0	1	0	1	1	0	0	0	3	0	0	1	0	0	0	16	3	2	98	0.09	3	0	0.43024
197	0	22	1	1	0	0	0	1	0	1	1	0	60	1	0	1	0	0	0	26	13	1	134	0.04	13	1	0.831914
198	0	18	0	1	0	0	0	0	0	1	0	0	12	0	0	0	0	0	1	36	16	3	120	0.04	16	1	0.586947
199	0	18	1	1	0	0	0	0	1	0	0	1	18	1	0	0	0	0	0	16	4	2	134	0.03	4	0	0.575576
200	0	19	0	1	0	1	0	0	0	1	0	1	36	0	0	1	0	0	0	26	17	21	156	0.05	17	1	0.593689
201	0	35	1	1	0	1	1	0	0	1	0	1	18	0	0	0	0	0	0	40	29	12	76	0.01	29	1	0.647343
202	0	22	1	1	0	1	0	0	1	1	0	0	48	1	1	0	0	0	0	24	0	11	54	0.04	0	0	0.697778
203	0	23	0	1	0	0	0	0	0	1	0	0	16	1	0	1	0	0	1	27	18	10	32	0.06	18	1	0.833767
204	0	22	1	1	0	0	0	1	1	0	0	1	24	0	0	1	0	0	0	26	4	9	31	0.07	4	0	0.59046
205	0	21	0	1	0	1	0	0	1	1	0	0	60	0	1	0	0	0	0	26	16	98	21	0.04	16	1	0.445591
206	0	39	1	1	0	0	0	0	0	1	0	0	20	1	0	0	0	0	1	30	6	4	90	0.04	6	0	0.764866
207	0	40	0	1	1	1	0	0	0	1	0	1	24	0	0	1	0	0	0	26	19	5	124	0.03	19	1	0.59046
208	0	38	1	1	1	1	1	1	0	0	1	1	36	0	0	0	0	0	1	23	12	7	123	0.07	12	1	0.393591
209	0	33	0	1	0	1	0	0	0	0	0	1	4	0	0	0	0	0	0	29	3	6	34	0.08	3	0	0.476544
210	0	34	1	1	0	1	0	0	0	1	0	0	12	1	0	1	0	0	0	36	11	0	56	0.09	11	1	0.897441
211	0	22	0	1	0	0	0	0	1	0	0	1	24	0	0	1	1	0	1	14	19	0	189	0.05	19	1	0.40561
212	0	18	1	1	0	0	0	0	1	0	0	1	12	0	0	0	0	0	0	31	1	0	190	0.09	1	0	0.509921
213	0	24	0	1	0	0	0	0	0	1	0	0	14	0	0	1	0	0	0	27	4	1	201	0.04	4	0	0.602779
214	0	23	1	1	0	0	0	0	0	0	0	0	96	1	1	0	0	0	1	20	20	0	234	0.04	20	1	0.654953
215	0	24	1	1	0	1	0	0	1	1	1	0	24	0	0	0	1	1	0	24	24	2	126	0.03	24	1	0.453789
216	0	34	1	1	0	0	0	0	0	0	0	0	36	0	0	1	0	0	0	26	26	11	340	0.05	26	1	0.593689
217	0	36	1	1	0	0	0	0	0	0	0	0	24	1	0	0	0	0	1	38	38	2	210	0.01	38	1	0.843258
218	0	34	1	1	0	0	0	0	0	1	0	0	84	1	0	1	0	0	0	31	33	3	121	0.02	33	1	0.874096
219	0	33	1	1	0	0	0	0	0	0	0	0	24	0	0	0	0	0	1	21	5	4	45	0.07	5	0	0.361171
220	0	21	1	1	0	0	0	0	1	0	0	1	48	0	0	0	1	0	0	26	26	6	32	8	26	1	0.442291
221	0	24	1	1	0	0	0	0	0	1	0	1	12	1	0	0	0	0	0	20	20	7	100	0.02	20	1	0.633506
222	0	28	1	1	0	0	0	0	0	0	1	0	36	1	0	0	0	0	0	24	26	8	60	0.04	26	1	0.694951
223	0	35	1	1	0	1	0	0	0	0	0	0	36	0	0	0	0	0	1	26	26	9	80	0.03	26	1	0.438995
224	0	23	1	1	0	0	0	0	0	1	0	0	36	1	0	1	0	0	1	33	33	10	340	0.05	33	1	0.881724
225	0	24	1	1	0	0	0	1	1	0	0	0	12	0	1	1	0	0	0	29	6	90	210	0.09	6	0	0.631696
226	0	34	1	1	0	1	0	0	1	1	0	0	24	0	0	0	1	0	1	7	2	11	180	0.04	2	0	0.191087
227	0	22	1	1	0	0	1	1	0	0	0	0	36	0	0	0	0	0	0	28	20	14	110	0.04	20	1	0.469893
228	0	23	1	1	0	0	0	0	0	1	0	0	12	0	0	1	0	0	0	26	19	12	90	0.03	19	1	0.587223
229	0	22	1	1	0	0	0	0	0	0	0	0	12	1	0	0	0	1	0	26	12	8	200	0.05	12	1	0.753841
230	0	21	1	1	1	1	1	0	1	0	0	1	24	0	0	0	0	0	1	26	4	7	111	0.01	4	0	0.435705
231	0	39	1	1	0	0	0	0	0	1	0	0	24	0	0	0	0	0	0	16	8	5	123	0.06	8	1	0.292773
232	0	40	1	1	0	0	0	0	0	1	1	0	7	1	0	1	0	0	0	26	12	4	231	0.07	12	1	0.823494
233	0	38	1	1	0	0	0	0	0	1	0	0	96	1	0	0	0	0	0	26	11	3	40	0.04	11	1	0.733976
234	0	34	1	1	1	1	1	0	0	0	1	1	36	0	0	0	0	0	0	25	1	4	38	0.04	1	0	0.423707
235	0	36	1	1	0	1	0	0	0	0	0	1	26	0	0	1	0	0	0	26	12	1	312	0.03	12	1	0.590999
236	0	48	1	1	0	0	0	0	0	1	0	0	96	1	1	1	0	0	0	31	32	99	211	0.07	32	1	0.87556
237	0	14	1	1	0	0	0	0	0	0	1	0	48	0	0	0	0	0	0	26	19	8	176	0.08	19	1	0.442291
238	0	23	1	1	0	0	0	0	0	1	0	1	96	1	0	1	0	1	0	26	2	7	56	0.09	2	0	0.862626
239	0	25	0	1	1	0	0	0	1	0	0	1	22	0	0	0	0	0	1	26	2	6	78	11	2	0	0.435157
240	0	18	1	1	0	1	1	0	0	0	0	0	24	0	0	1	0	0	0	32	18	4	65	0.05	18	1	0.676968
241	0	19	1	1	0	1	1	1	1	1	1	0	4	1	0	0	1	0	1	10	13	5	89	0.1	13	1	0.478771
242	0	35	1	1	0	0	0	0	0	0	0	1	19	0	0	1	0	1	0	32	14	3	90	0.2	14	1	0.717523
243	0	34	1	1	1	1	1	1	0	1	1	1	36	0	0	0	0	0	0	27	3	6	101	0.03	3	0	0.4544
244	0	24	0	1	0	0	0	0	1	0	0	0	36	1	0	1	1	0	0	10	12	7	123	0.1	12	1	0.639955
245	0	28	1	1	0	1	0	0	1	0	0	1	33	0	1	0	0	0	0	20	11	123	450	0.06	11	1	0.349193
246	0	35	1	1	0	0	0	0	0	1	0	0	12	1	0	0	0	0	1	31	19	8	321	0.01	19	1	0.774337
247	0	23	1	1	0	0	0	0	0	0	1	0	58	0	0	0	0	0	0	22	4	7	320	0.04	4	0	0.384601
248	0	24	1	1	0	0	0	0	1	0	0	0	12	0	0	1	0	0	1	27	27	9	100	0.06	27	1	0.602246
249	0	34	0	1	0	0	1	0	0	1	0	1	36	0	1	0	0	0	0	24	24	213	150	0.07	24	1	0.408563
250	0	22	1	1	0	1	1	0	1	0	0	1	60	1	0	0	1	0	0	23	23	3	210	0.04	23	1	0.687353
251	0	23	1	1	1	1	1	0	1	0	1	1	10	1	0	0	1	0	0	20	5	4	900	0.04	5	0	0.632989
252	0	22	1	1	0	1	0	0	0	1	0	0	12	0	0	1	0	0	0	10	0	21	65	6	0	0	0.344151
253	0	21	0	1	0	1	0	0	0	0	0	0	12	1	0	1	0	0	0	24	12	11	45	0.04	12	1	0.805512
254	0	39	1	1	0	0	0	1	0	0	0	1	12	0	0	0	0	0	0	31	4	12	78	0.05	4	0	0.509921
255	0	40	0	1	0	0	1	0	0	0	1	1	48	0	1	0	0	0	1	26	17	13	90	0.06	17	1	0.442291
256	0	38	1	1	1	1	0	1	0	0	0	1	24	1	0	1	0	0	0	14	3	6	34	0.01	3	0	0.692351
257	0	34	1	1	1	1	0	0	0	1	0	1	12	0	0	1	0	1	0	29	20	7	123	0.04	20	1	0.676429
258	0	36	0	1	0	0	0	0	0	0	0	0	10	1	0	0	0	0	0	26	15	8	234	0.06	15	1	0.714852
259	0	35	1	1	0	0	0	0	0	1	0	0	5	0	0	0	0	0	1	12	6	9	510	0.01	6	0	0.24004
260	0	34	0	1	1	1	0	1	0	0	0	1	24	0	0	0	0	0	0	39	6	4	321	0.04	6	0	0.634537
261	0	22	1	1	0	0	0	0	0	1	0	0	48	1	0	1	0	0	0	26	6	5	124	0.06	6	0	0.830036
262	0	23	1	1	0	0	0	0	0	0	0	0	24	1	0	0	0	0	0	29	19	0	180	0.07	19	1	0.754298
263	0	22	1	1	0	0	0	0	0	0	0	0	24	0	0	0	0	0	1	14	5	0	128	0.04	5	0	0.267641
264	0	21	0	1	0	0	0	0	0	1	0	0	2	0	0	0	0	0	0	17	1	0	32	0.04	1	0	0.300665
265	0	39	1	1	0	1	1	0	0	0	0	1	36	0	0	1	0	0	0	36	18	1	67	0.03	18	1	0.731565
266	0	40	1	1	0	0	0	0	1	1	1	0	8	1	0	0	0	0	0	27	19	1	219	0.04	19	1	0.726944
267	0	38	0	1	0	0	0	0	0	1	0	0	24	0	1	1	0	0	0	26	4	67	278	0.05	4	0	0.59046
268	0	34	1	1	0	0	0	0	0	0	0	0	8	1	0	0	0	0	1	22	12	0	150	0.06	12	1	0.660943
269	0	36	0	1	1	1	0	0	0	0	0	0	42	0	0	0	0	0	0	18	0	0	140	0.01	0	0	0.32361
270	0	35	1	1	0	0	1	0	0	1	0	0	36	1	0	1	0	0	1	31	21	0	145	0.04	21	1	0.868091
271	0	34	1	1	0	0	0	0	0	1	0	0	48	0	0	0	0	0	0	20	0	1	167	0.06	0	0	0.353001
272	0	34	1		0	0	0	0	0	0	0	0	12	0	0	1	0	0	0	36	19	2	180	0.07	19	1	0.726281
273	0	36	1		0	0	0	1	1	1	1	1	12	0	0	0	1	0	1	15	0	1	100	0.04	0	0	0.277347
274	0	34	1		0	1	1	0	1	0	0	1	10	1	1	0	1	0	0	33	13	109	60	0.04	13	1	0.795012
275	0	36	1	1	0	0	0	0	0	0	0	0	8	0	0	1	0	0	0	31	2	2	80	0.03	2	0	0.659195
276	0	39	0	1	0	0	0	0	1	1	0	0	48	1	0	1	1	1	0	32	21	3	340	0.07	21	1	0.896395
277	0	40	1	1	0	1	0	0	1	0	0	0	12	0	0	1	0	0	0	37	1	4	210	0.08	1	0	0.738497
278	0	38	1	1	0	0	0	0	1	1	0	0	7	0	0	0	0	0	0	26	14	5	180	0.09	14	1	0.431053
279	0	33	1	1	0	0	0	0	1	0	0	1	18	1	0	1	1	0	0	26	15	2	110	0.04	15	1	0.825269
280	0	34	0	1	0	0	0	0	0	0	1	0	48	0	0	0	0	0	0	24	15	1	90	0.05	15	1	0.411798
281	0	22	1	1	0	0	0	0	1	1	0	0	30	1	0	1	1	0	0	32	31	2	200	0.06	31	1	0.874334
282	0	18	1	1	0	1	0	1	0	0	0	0	12	0	1	0	0	0	1	18	23	88	111	0.04	23	1	0.316337
283	0	18	1	1	1	1	0	0	1	1	0	1	18	0	0	1	0	0	0	26	5	3	123	0.05	5	0	0.588842
284	0	19	1	1	0	1	0	0	0	1	0	0	12	1	0	0	0	0	0	41	0	2	231	0.06	0	0	0.864866
285	0	35	0	1	0	1	0	1	0	0	0	0	12	0	0	0	0	0	0	15	9	1	40	0.01	9	1	0.277347
286	0	22	1	1	0	0	0	0	1	1	0	0	24	0	0	0	1	1	0	26	1	4	38	0.04	1	0	0.484829
287	0	23	1	1	1	1	1	1	0	0	1	0	60	0	0	1	0	0	0	14	15	5	312	3	15	1	0.415316
288	0	22	0	1	0	1	0	0	0	1	0	0	48	1	0	0	0	0	0	26	26	6	211	0.1	26	1	0.723403
289	0	21	1	1	0	0	0	0	1	1	1	0	72	1	0	1	0	0	0	26	26	2	176	0.04	26	1	0.833776
290	0	23	1		0	1	0	0	0	0	0	0	72	0	0	0	0	0	1	34	34	1	56	0.06	34	1	0.572863
291	0	16	0	1	0	0	0	0	0	1	0	0	8	1	0	1	0	0	0	14	14	8	78	0.07	14	1	0.688541
292	0	24	1	1	0	0	0	0	0	0	1	0	25	1	1	1	0	0	0	33	33	89	65	0.04	33	1	0.880439
293	0	18	0	1	0	1	1	1	0	1	0	1	24	0	0	0	0	0	0	26	6	2	89	0.04	6	0	0.435705
294	0	24	1	1	0	1	1	0	1	0	1	1	13	1	0	1	1	1	0	26	18	1	90	0.03	18	1	0.851295
295	0	23	1	1	0	0	0	0	0	1	0	0	6	0	0	0	0	0	0	12	10	4	101	0.07	10	1	0.240243
296	0	24	1	1	0	1	0	1	0	0	0	0	12	1	0	0	0	0	0	24	12	3	123	0.08	12	1	0.689252
297	0	34	1	1	0	1	1	1	1	1	0	1	6	0	0	1	0	0	0	26	14	2	450	0.09	14	1	0.585601
298	0	36	1	1	0	1	1	0	0	0	1	1	2	1	0	0	0	0	0	36	21	7	321	0.3	21	1	0.822517
299	0	34	1	1	0	0	0	0	1	1	0	0	16	0	0	1	0	0	0	24	5	6	340	0.07	5	0	0.557812
300	0	24	1	1	0	1	0	0	0	1	1	0	5	0	1	0	0	0	0	30	3	77	100	0.04	3	0	0.492389
301	0	23	1	1	0	1	0	1	1	0	0	0	3	1	0	1	0	0	1	26	15	8	150	0.04	15	1	0.822845
302	0	24	1	1	0	0	0	1	0	1	0	0	60	0	0	0	0	0	0	26	3	7	210	0.03	3	0	0.445591
303	0	34	0	1	0	0	0	0	0	1	0	0	12	0	0	0	0	0	0	27	16	0	900	0.07	16	1	0.447779
304	0	34	1	1	0	0	0	0	1	0	0	1	18	0	0	0	0	0	0	26	1	0	65	0.08	1	0	0.434062
305	0	34	1	1	0	1	0	0	1	1	0	1	36	1	0	0	1	1	1	26	2	5	45	0.05	2	0	0.758769
306	0	36	0	1	0	1	1	0	0	1	0	1	18	1	0	0	0	0	0	16	0	3	78	0.06	0	0	0.575576
307	0	34	1	1	0	1	0	0	1	1	0	0	48	0	0	1	0	0	0	36	2	1	90	0.01	2	0	0.734183
308	0	36	1	1	0	0	0	0	0	1	0	0	16	0	0	1	0	0	0	35	24	1	34	0.04	24	1	0.714626
309	0	39	0	1	0	0	0	1	1	0	0	1	24	1	0	0	0	0	0	33	19	2	123	0.06	19	1	0.797542
310	0	40	1	1	0	1	0	0	1	1	1	0	60	0	1	1	0	0	1	41	32	1	234	0.07	32	1	0.792653
311	0	38	1	1	0	0	0	0	0	1	0	0	20	0	0	0	0	0	0	25	20	3	510	0.04	20	1	0.419359
312	0	33	1	1	1	1	0	0	0	1	0	1	24	0	0	0	0	0	0	26	2	4	321	0.04	2	0	0.435705
313	0	34	1	1	1	1	1	1	0	0	0	1	36	1	0	0	0	1	0	24	4	5	124	0.03	4	0	0.735221
314	0	22	0	1	0	1	0	0	0	1	0	1	4	1	0	1	0	0	0	23	13	6	180	0.07	13	1	0.794106
315	0	18	1	1	0	1	0	0	0	1	0	0	12	0	1	1	0	0	0	29	1	178	128	0.08	1	0	0.631696
316	0	18	0	1	0	0	0	0	1	0	0	1	24	0	0	0	1	0	0	28	3	65	32	0.09	3	0	0.466564
317	0	38	1	1	0	0	0	0	1	1	0	1	12	1	0	0	0	0	0	26	12	4	67	0.04	12	1	0.715306
318	0	18	1	1	0	0	0	0	0	0	0	0	14	0	0	1	0	0	0	36	14	3	219	0.04	14	1	0.726724
319	0	40	1	1	0	0	0	0	0	1	0	0	96	1	0	0	0	0	0	26	13	1	278	0.04	13	1	0.733976
320	0	16	0	1	0	1	0	0	1	1	0	0	24	0	1	0	0	0	0	26	2	0	150	0.04	2	0	0.435705
321	0	15	1	1	0	0	0	0	0	0	1	0	36	0	0	1	0	0	1	26	15	0	140	0.03	15	1	0.593689
322	0	42	0	1	0	0	0	0	0	1	0	0	24	1	1	0	0	0	0	31	3	66	145	0.07	3	0	0.776665
323	0	24	1	1	0	0	0	0	0	0	0	0	84	1	0	0	0	0	0	26	13	3	167	0.02	13	1	0.731357
324	0	23	1	1	0	0	0	0	0	1	0	0	24	0	0	1	0	1	0	37	17	4	180	0.1	17	1	0.777205
325	0	24	1	1	0	0	0	0	1	0	1	1	48	0	0	1	1	0	1	14	4	0	34	0.06	4	0	0.412073
326	0	34	1	1	0	0	0	0	0	1	0	1	12	1	0	0	0	0	0	26	12	0	56	0.07	12	1	0.715306
327	0	36	1	1	0	0	0	0	1	0	0	0	36	1	0	1	1	1	0	26	16	5	161	0.04	16	1	0.85451
328	0	34	1	1	0	1	0	0	0	1	1	0	36	1	0	0	0	0	0	26	3	6	67	0.04	3	0	0.72072
329	0	24	0	1	0	0	0	0	0	0	0	0	36	0	0	0	0	0	1	26	20	7	80	0.03	20	1	0.438995
330	0	23	0	1	0	0	0	1	1	1	0	0	12	0	0	1	0	0	0	20	20	1	90	0.07	20	1	0.494623
331	0	24	1	1	0	1	0	0	1	1	1	0	24	0	0	0	1	0	0	26	3	0	121	0.08	3	0	0.435705
332	0	12	1	1	0	0	1	1	0	0	0	0	36	0	0	0	0	0	0	31	21	1	111	0.09	21	1	0.516601
333	0	12	1	1	0	0	0	0	0	1	0	0	12	0	1	0	0	1	0	26	5	0	231	0.04	5	0	0.48149
334	0	14	1	1	0	0	0	0	0	1	0	0	12	0	0	0	0	0	0	17	0	0	180	6	0	0	0.303013
335	0	12	1	1	1	1	1	0	1	0	1	1	24	1	0	0	0	1	1	36	29	0	178	0.04	29	1	0.852697
336	0	12	0	1	0	0	0	0	0	1	0	0	24	0	0	1	0	0	0	16	0	2	167	0.05	0	0	0.435985
337	0	34	1	1	0	0	0	0	0	1	0	0	7	0	0	1	0	0	0	26	26	0	123	0.03	26	1	0.585872
338	0	22	1	1	0	0	0	0	0	1	0	0	96	1	0	0	0	0	0	39	39	0	450	0.04	39	1	0.861193
339	0	18	1	1	1	1	1	0	0	1	0	1	36	0	1	0	0	0	0	40	40	111	210	0.05	40	1	0.651908
340	0	18	1	1	0	1	0	0	0	0	0	1	26	0	0	0	0	0	0	26	6	2	165	0.06	6	0	0.436253
341	0	19	0	1	0	0	0	0	0	1	0	0	96	1	0	1	0	0	1	30	30	1	123	0.01	30	1	0.868608
342	0	35	1	1	0	0	0	0	0	1	1	0	48	0	0	0	0	0	0	26	26	3	102	0.04	26	1	0.442291
343	0	22	1	1	0	0	0	0	0	1	0	1	96	1	0	0	0	0	0	31	3	4	98	0.06	3	0	0.790271
344	0	23	1	1	1	0	0	0	1	0	1	1	22	0	1	0	0	0	0	26	2	5	134	0.07	2	0	0.435157
345	0	22	1	1	0	1	1	0	0	0	0	0	24	1	0	0	0	0	0	14	14	7	120	0.04	14	1	0.546529
346	0	21	1	1	0	1	1	1	1	1	0	0	4	0	0	1	1	1	0	15	15	6	134	0.04	15	1	0.464016
347	0	39	1	1	0	0	0	0	0	0	1	1	19	0	0	1	0	0	1	16	3	1	156	0.03	3	0	0.434615
348	0	40	0	1	1	1	1	1	0	0	0	1	36	0	0	1	0	0	0	26	32	0	76	0.07	32	1	0.593689
349	0	38	1	1	0	0	0	0	1	1	1	0	3	1	0	0	1	0	0	23	28	0	54	0.08	28	1	0.673545
350	0	33	1	1	0	1	0	0	1	0	0	1	33	0	0	0	0	0	0	26	20	0	32	0.09	20	1	0.438172
351	0	34	1	1	0	0	0	0	0	1	1	0	12	0	1	0	0	1	1	18	0	77	31	0.05	0	0	0.360603
352	0	22	1	1	0	0	0	0	0	0	0	0	58	0	0	1	0	0	0	41	38	3	21	0.04	38	1	0.792286
353	0	18	1	1	0	0	0	0	1	0	1	0	12	0	0	0	0	0	0	26	6	4	90	0.2	6	0	0.43242
354	0	24	1	1	0	0	1	0	0	1	0	1	36	1	0	0	0	0	0	40	21	5	124	0.03	21	1	0.860652
355	0	23	1	1	0	1	1	0	1	0	1	1	60	1	0	1	1	0	1	26	19	11	123	0.2	19	1	0.831914
356	0	34	0	1	1	1	1	0	1	0	0	1	10	1	0	0	1	1	0	38	19	2	34	0.08	19	1	0.865877
357	0	36	1	1	0	1	0	0	0	1	1	0	12	0	0	0	0	0	0	14	0	21	56	0.09	0	0	0.265029
358	0	39	1	1	0	1	0	0	0	0	0	0	12	1	1	1	0	0	0	37	15	67	189	0.03	15	1	0.903038
359	0	40	0	1	0	0	0	1	0	0	0	1	12	0	0	0	0	0	1	26	1	13	190	0.04	1	0	0.43242
360	0	38	1	1	0	0	1	0	0	1	0	1	48	0	0	0	0	1	0	35	29	14	201	0.05	29	1	0.628794
361	0	33	1	1	1	1	0	1	0	0	1	1	24	0	0	0	0	0	0	24	13	17	234	0.06	13	1	0.405336
362	0	34	1	1	1	1	0	0	0	1	0	1	12	1	0	1	0	0	0	31	21	0	126	0.01	21	1	0.864999
363	0	22	1	1	0	0	0	0	0	0	0	0	10	0	0	0	0	0	0	22	7	0	340	0.04	7	1	0.372023
364	0	18	0	1	0	0	0	0	1	1	0	0	5	0	0	1	1	1	0	29	19	9	210	0.07	19	1	0.674719
365	0	18	1	1	1	1	0	1	0	0	1	1	24	1	0	0	0	0	0	29	20	5	121	0.08	20	1	0.754298
366	0	19	0	1	0	0	0	0	0	0	0	0	48	1	0	1	0	0	0	33	40	6	45	0.09	40	1	0.883111
367	0	35	1	1	0	0	0	0	0	1	0	0	24	0	1	1	0	0	0	21	0	211	32	0.03	0	0	0.513546
368	0	22	1	1	0	0	0	0	0	1	0	0	24	1	0	0	0	0	0	26	18	7	100	0.04	18	1	0.718021
369	0	23	1	1	0	0	0	0	0	1	0	0	2	0	0	0	0	0	1	29	3	4	60	0.05	3	0	0.475988
370	0	22	1	1	0	1	1	0	1	0	0	1	36	0	0	0	1	1	0	20	12	8	80	0.06	12	1	0.396197
371	0	21	1	1	0	0	0	0	1	0	0	0	8	1	0	0	0	0	0	26	4	11	340	0.01	4	0	0.714397
372	0	23	0	1	0	0	0	0	0	1	0	0	24	0	0	1	0	0	0	15	16	12	210	0.04	16	1	0.420722
373	0	16	1	1	0	0	0	0	0	0	0	0	8	0	0	1	0	0	1	26	6	8	180	0.06	6	0	0.586142
374	0	32	1	1	1	1	0	0	0	1	0	0	42	1	0	0	0	0	0	26	20	6	110	0.07	20	1	0.722064
375	0	23	1	1	0	0	1	0	0	0	0	0	36	1	0	0	0	0	0	26	1	11	90	0.04	1	0	0.72072
376	0	40	1	1	0	0	0	0	0	0	1	0	48	0	0	0	0	0	1	7	5	9	200	0.04	5	0	0.195255
377	0	38	1	1	0	0	0	0	0	1	0	0	12	1	1	0	0	0	0	26	16	89	111	0.03	16	1	0.715306
378	0	18	1	1	0	0	0	1	1	0	0	1	12	0	0	0	1	0	0	11	4	11	123	0.07	4	0	0.230233
379	0	39	0	1	0	1	1	0	1	1	0	1	10	0	0	0	1	1	0	26	6	13	231	0.08	6	0	0.480933
380	0	32	1	1	0	0	0	0	0	0	1	0	8	0	0	1	0	0	0	24	14	14	40	0.09	14	1	0.555612
381	0	42	1	1	0	0	0	0	1	0	0	0	48	1	0	1	1	0	1	7	6	15	38	0.07	6	0	0.599057
382	0	35	1	1	0	1	0	0	1	1	0	0	12	0	0	0	0	0	0	26	6	17	312	0.04	6	0	0.43242
383	0	15	0	1	0	0	0	0	1	0	1	0	7	1	0	0	0	1	1	26	21	16	211	0.04	21	1	0.752805
384	0	33	1	1	0	0	0	0	1	0	0	1	18	0	1	0	1	0	0	22	18	67	176	0.03	18	1	0.374108
385	0	41	0	1	0	0	0	0	0	1	0	0	48	1	0	1	0	0	0	26	32	65	56	0.07	32	1	0.830036
386	0	33	1	1	0	0	0	0	1	0	1	0	30	1	0	0	1	0	0	8	4	45	78	0.08	4	0	0.454956
387	0	34	1	1	0	1	0	1	0	0	0	0	12	0	0	1	0	0	0	26	6	34	65	0.09	6	0	0.587223
388	0	22	1	1	1	1	0	0	1	1	0	1	18	0	0	0	0	0	0	26	18	21	89	0.05	18	1	0.434062
389	0	18	1	1	0	1	0	0	0	0	0	0	12	1	0	0	0	0	0	26	18	34	90	0.1	18	1	0.715306
390	0	24	1	1	0	1	0	1	0	0	1	0	12	0	0	0	0	0	0	16	0	20	101	0.04	0	0	0.290012
391	0	36	1	1	0	0	0	0	0	0	0	0	24	1	0	0	0	0	0	26	5	28	123	0.04	5	0	0.718021
392	0	37	0	1	1	1	1	1	0	0	0	0	60	0	0	0	0	0	1	27	5	1	450	0.03	5	0	0.461038
393	0	35	1	1	0	1	0	0	0	1	0	0	48	1	1	1	0	0	0	26	20	21	321	0.07	20	1	0.830036
394	0	34	1	1	0	0	0	0	1	0	0	0	72	1	0	0	1	1	0	26	32	29	540	0.08	32	1	0.766035
395	0	36	1	1	0	1	0	0	0	1	0	0	72	0	0	1	0	0	0	29	20	0	100	0.09	20	1	0.647108
396	0	39	1	1	0	0	0	0	0	0	0	0	8	0	1	1	0	0	0	28	4	78	150	0.07	4	0	0.616024
397	0	40	1	1	0	0	0	0	0	1	0	0	25	1	0	0	0	0	0	30	15	31	210	0.04	15	1	0.765866
398	0	38	1	1	0	1	1	1	0	0	0	1	24	0	0	0	0	0	1	16	0	21	900	0.04	0	0	0.292773
399	0	33	0	1	0	1	1	0	0	0	0	1	13	0	0	0	0	0	0	26	5	26	65	0.05	5	0	0.432694
400	0	34	0	1	0	0	0	0	0	1	0	0	6	0	0	1	0	1	0	42	21	27	45	0.06	21	1	0.823619
401	0	22	1	1	0	1	0	1	0	0	0	0	12	1	1	0	0	0	0	26	11	29	78	0.01	11	1	0.715306
402	0	18	1	1	0	1	1	1	1	1	0	1	6	0	0	1	1	1	1	29	20	30	90	0.04	20	1	0.674964
403	0	18	0	1	0	1	1	0	0	1	1	1	2	0	0	1	0	0	0	7	4	33	34	0.06	4	0	0.300904
404	0	19	1	1	0	0	0	0	1	0	0	0	16	1	0	0	0	0	0	38	30	21	123	0.07	30	1	0.842076
405	0	35	1	1	0	1	0	0	0	0	1	0	5	0	0	0	0	0	0	31	3	17	234	0.04	3	0	0.507971
406	0	22	1	1	0	1	0	1	1	1	0	0	3	1	0	0	0	0	0	26	2	19	510	0.04	2	0	0.713259
407	0	23	1	1	0	0	0	1	0	1	0	0	60	1	1	0	0	0	0	29	17	101	321	0.03	17	1	0.761656
408	0	22	0	1	0	0	0	0	0	0	1	0	12	0	0	1	0	0	0	14	6	23	124	0.07	6	0	0.402391
409	0	21	1	1	0	0	0	0	1	1	0	1	18	0	0	1	0	1	0	26	20	21	180	0.08	20	1	0.635779
410	0	23	1	1	0	1	0	0	0	0	1	1	36	1	0	0	0	0	0	20	1	23	128	0.09	1	0	0.639693
411	0	16	1	1	0	1	1	0	0	0	0	1	18	0	0	0	0	0	1	26	2	25	32	3	2	0	0.434062
412	0	21	1	1	0	1	0	0	1	1	1	0	48	1	0	0	0	0	0	26	18	16	67	0.02	18	1	0.723403
413	0	34	0	1	0	0	0	0	0	0	0	0	16	1	1	0	0	0	0	26	4	89	219	0.01	4	0	0.716212
414	0	42	1	1	0	0	0	1	1	1	1	1	24	1	0	0	0	0	0	31	21	19	278	4	21	1	0.776665
415	0	31	0	1	0	1	0	0	1	0	0	0	60	1	0	1	0	0	1	37	29	17	150	0.05	29	1	0.907621
416	0	23	1	1	0	0	0	0	0	0	1	0	20	0	0	0	0	0	0	26	12	16	140	0.06	12	1	0.434609
417	0	38	1	1	1	1	0	0	0	1	0	1	24	0	0	1	0	0	0	17	4	19	145	0.01	4	0	0.451369
418	0	14	0	1	1	1	1	1	1	0	1	1	36	0	0	0	1	1	0	26	1	21	167	0.04	1	0	0.488169
419	0	41	0	1	0	1	0	0	0	1	0	1	4	1	1	1	0	0	0	26	18	77	180	0.06	18	1	0.823008
420	0	50	1	1	0	1	0	0	0	1	0	0	12	0	0	0	0	0	0	26	3	16	34	0.07	3	0	0.404099
421	0	48	1	1	0	0	0	0	1	0	0	1	24	0	0	0	1	0	1	36	31	14	56	0.04	31	1	0.590185
422	0	36	0	1	0	0	0	0	1	1	1	1	12	1	0	1	0	0	0	41	29	13	161	0.04	29	1	0.922784
423	0	43	1	1	0	0	0	0	1	0	0	0	14	0	0	0	1	1	0	17	0	15	67	0.03	0	0	0.346864
424	0	29	1	1	0	0	0	0	0	1	0	0	96	1	0	0	0	0	0	29	11	12	80	0.07	11	1	0.768861
425	0	41	0	1	0	1	0	0	1	1	0	0	24	0	0	0	0	0	0	26	11	18	90	0.08	11	1	0.435705
426	0	33	0	1	0	0	0	0	0	0	1	0	36	0	0	1	0	0	0	22	10	19	121	0.09	10	1	0.53243
427	0	44	1	1	0	0	0	0	0	1	0	0	24	0	1	0	0	0	0	26	3	66	111	3	3	0	0.435705
428	0	45	0	1	0	0	0	0	0	0	0	0	84	1	0	0	0	0	0	26	9	45	231	0.02	9	1	0.731357
429	0	34	1	1	0	0	0	0	0	1	0	0	24	1	0	1	0	0	0	39	30	32	180	0.01	30	1	0.914471
430	0	36	1	1	0	0	0	0	1	0	0	1	48	1	0	0	1	0	0	26	26	21	178	4	26	1	0.723403
431	0	39	1	1	0	0	0	0	1	1	0	1	12	0	0	1	1	1	0	26	26	15	167	0.05	26	1	0.634229
432	0	40	0	1	0	0	0	0	0	0	0	0	36	1	0	1	0	0	0	26	26	18	123	0.06	26	1	0.828142
433	0	38	1	1	0	1	0	0	0	1	0	0	36	1	1	0	0	0	0	37	2	123	450	0.01	2	0	0.836677
434	0	33	1	1	0	0	0	0	0	0	0	0	36	1	0	0	0	0	1	26	17	19	210	0.04	17	1	0.72072
435	0	34	1	1	0	0	0	1	1	1	0	0	12	0	0	0	0	0	0	26	7	21	165	0.06	7	1	0.43242
436	0	22	0	1	0	1	0	0	1	1	0	0	24	1	0	0	1	0	0	26	17	31	123	0.07	17	1	0.718021
437	0	18	1	1	0	0	1	1	1	0	1	0	36	1	0	1	1	1	0	36	31	23	102	0.04	31	1	0.916351
438	0	18	1	1	0	0	0	0	0	1	0	0	12	0	1	0	0	0	0	26	3	56	98	0.04	3	0	0.43242
439	0	19	1	1	0	0	0	0	0	1	0	0	12	1	1	0	0	0	0	16	8	90	134	0.03	8	1	0.573942
440	0	35	1	1	1	1	1	0	1	0	0	1	24	0	0	0	0	0	0	14	5	34	120	0.07	5	0	0.267641
441	0	22	1	1	0	0	0	0	0	1	1	0	24	1	0	0	0	0	1	26	2	21	134	0.08	2	0	0.718021
442	0	23	1	1	0	0	0	0	1	1	0	0	7	0	0	1	1	1	0	27	3	16	156	0.09	3	0	0.647294
443	0	22	1	1	0	0	0	0	0	1	0	0	96	1	0	1	0	0	0	26	13	17	76	3	13	1	0.837449
444	0	21	1	1	1	1	1	0	0	1	1	1	36	0	0	0	0	0	0	26	26	14	54	0.02	26	1	0.438995
445	0	23	1	1	0	1	0	0	0	0	0	1	26	1	0	0	0	0	1	26	26	17	32	0.01	26	1	0.718472
446	0	16	1	1	0	0	0	0	1	1	0	0	96	1	0	1	1	1	0	29	29	18	31	4	29	1	0.883323
447	0	23	1	1	0	0	0	0	0	1	1	0	48	0	1	1	0	0	0	23	23	101	21	0.01	23	1	0.551221
448	0	34	0	1	0	0	0	0	0	1	0	1	96	1	0	0	0	0	0	26	13	19	90	0.04	13	1	0.733976
449	0	39	1	1	1	0	0	0	1	0	0	1	22	0	0	0	0	0	1	26	2	29	124	0.06	2	0	0.435157
450	0	16	0	1	0	1	1	0	0	1	0	0	24	1	0	0	0	0	0	26	14	21	123	0.07	14	1	0.718021
451	0	40	1	1	0	1	1	1	1	1	1	0	4	0	0	1	1	0	1	21	13	20	34	0.04	13	1	0.507977
452	0	21	1	1	0	0	0	0	0	0	0	1	19	0	0	0	0	0	0	34	5	18	56	0.04	5	0	0.558355
453	0	26	1	1	1	1	1	1	0	1	0	1	36	0	1	1	0	0	0	20	11	156	189	0.03	11	1	0.501308
454	0	48	0	1	0	0	0	0	1	0	0	0	36	1	0	0	1	0	0	14	0	12	190	0.07	0	0	0.54984
455	0	29	1	1	0	1	0	0	1	1	0	1	33	1	0	0	0	0	1	26	14	13	201	0.08	14	1	0.720047
456	0	49	1	1	0	0	0	0	0	1	0	0	12	0	0	1	0	0	0	38	30	31	234	0.09	30	1	0.750355
457	0	30	1	1	0	0	0	0	0	0	1	0	58	0	1	0	0	0	0	26	14	0	126	0.03	14	1	0.445041
458	0	34	1	1	0	0	0	0	1	1	0	0	12	0	1	0	0	0	0	21	1	145	340	0.02	1	0	0.358092
459	0	36	0	1	0	0	1	0	0	0	1	1	36	1	0	0	0	0	0	26	14	1	210	0.01	14	1	0.72072
460	0	39	1	1	0	1	1	0	1	1	0	1	60	1	0	1	1	0	0	25	31	13	121	0.1	31	1	0.823017
461	0	40	0	1	1	1	1	0	1	0	0	1	10	1	0	0	1	0	0	14	8	13	45	0.06	8	1	0.54266
462	0	38	1	1	0	1	0	0	0	1	1	0	12	0	1	0	0	0	0	26	4	15	32	0.07	4	0	0.43242
463	0	33	1	1	0	1	0	0	1	0	0	0	12	0	0	0	1	1	0	21	13	13	450	0.04	13	1	0.404742
464	0	34	1	1	0	0	0	1	0	1	1	1	12	1	0	1	0	0	1	31	28	1	210	0.04	28	1	0.864999
465	0	22	1	1	0	0	1	0	0	0	0	1	48	1	0	0	0	0	0	24	14	3	165	0.03	14	1	0.697778
466	0	18	1	1	1	1	0	1	1	1	1	1	24	0	1	1	1	1	0	28	8	145	123	0.07	8	1	0.665621
467	0	18	1	1	1	1	0	0	0	1	0	1	12	0	0	0	0	0	0	26	15	2	102	0.04	15	1	0.43242
468	0	19	0	1	0	0	0	0	0	0	1	0	10	0	0	0	0	0	1	26	5	13	98	1	5	0	0.431873
469	0	35	0	1	0	0	0	0	0	1	0	0	5	1	1	0	0	0	0	28	5	13	134	0.03	5	0	0.738495
470	0	22	1	1	1	1	0	1	0	1	1	1	24	0	0	1	0	0	0	26	3	15	120	0.04	3	0	0.59046
471	0	23	1	1	0	0	0	0	0	0	0	0	48	0	0	0	0	0	0	28	6	13	134	0.05	6	0	0.473225
472	0	22	1	1	0	0	0	0	1	1	1	0	24	0	0	0	1	1	0	26	2	14	156	0.06	2	0	0.484829
473	0	21	1	1	0	0	0	0	0	1	0	0	24	1	0	1	0	0	1	25	15	2	76	0.01	15	1	0.817098
474	0	23	1	1	0	0	0	0	1	1	0	0	2	0	0	0	1	1	0	26	5	3	54	0.04	5	0	0.478708
475	0	16	1	1	0	1	1	0	0	1	0	1	36	1	0	0	0	0	0	26	13	5	32	0.06	13	1	0.72072
476	0	36	1	1	0	0	0	0	1	0	1	0	8	1	1	1	0	0	0	36	31	203	31	0.07	31	1	0.897031
477	0	14	0	1	0	0	0	0	0	1	0	0	24	0	0	0	0	0	1	26	14	6	21	0.04	14	1	0.435705
478	0	33	1	1	0	0	0	0	0	1	0	0	8	0	0	0	0	0	0	26	2	13	90	0.04	2	0	0.431327
479	0	34	0	1	1	1	0	0	0	1	0	0	42	1	0	0	0	0	0	32	32	13	124	0.03	32	1	0.79063
480	0	22	1	1	0	0	1	0	0	0	1	0	36	0	0	1	0	0	1	20	20	15	123	0.07	20	1	0.501308
481	0	18	1	1	0	0	0	0	0	0	0	0	48	1	0	0	0	1	0	28	28	13	34	0.08	28	1	0.783127
482	0	24	1	1	0	0	0	0	0	1	0	0	12	0	0	0	0	0	0	17	17	14	56	0.09	17	1	0.303013
483	0	26	1	1	0	0	0	1	1	0	0	1	12	1	0	1	1	0	0	35	35	2	189	2	35	1	0.89156
484	0	50	0	1	0	1	1	0	1	0	0	1	10	0	0	0	1	0	0	35	1	3	190	0.04	1	0	0.542489
485	0	50	1	1	0	0	0	0	0	1	0	0	8	0	1	0	0	0	0	29	12	78	201	0.04	12	1	0.448714
486	0	39	1	1	0	0	0	0	1	0	0	0	48	0	0	0	1	0	1	27	9	13	234	4	9	1	0.457717
487	0	40	0	1	0	1	0	0	1	1	0	0	12	0	0	0	0	0	0	27	3	13	126	0.03	3	0	0.447779
488	0	38	1	1	0	0	0	0	1	0	0	0	7	1	0	0	0	0	1	24	13	15	340	0.02	13	1	0.688058
489	0	33	0	1	0	0	0	0	1	0	0	1	18	0	0	0	1	0	1	14	5	13	210	0.03	5	0	0.266333
490	0	34	1	1	0	0	0	0	1	1	0	0	48	1	0	0	1	1	0	20	6	14	121	0.04	6	0	0.686823
491	0	22	0	1	0	0	0	0	1	0	1	0	30	0	0	1	1	0	1	30	15	11	45	0.05	15	1	0.650648
492	0	18	1	1	0	1	0	1	0	0	0	0	12	0	1	0	0	0	0	26	15	176	32	0.06	15	1	0.43242
493	0	24	0	1	1	1	0	0	1	1	0	1	18	0	0	1	0	0	0	31	1	1	100	0.01	1	0	0.661694
494	0	23	1	1	0	1	0	0	0	0	0	0	12	1	0	0	0	0	1	26	12	0	60	0.04	12	1	0.715306
495	0	24	1	1	0	1	0	1	1	0	1	0	12	0	0	1	1	1	0	36	22	0	80	0.06	22	1	0.763821
496	0	34	1	1	0	0	0	0	0	1	0	0	24	0	0	0	0	0	1	8	4	2	340	0.07	4	0	0.200908
497	0	36	1	1	1	1	1	1	0	0	0	0	60	1	0	0	0	0	1	26	16	21	210	0.04	16	1	0.726071
498	0	34	1	1	0	1	0	0	0	1	1	0	48	0	1	1	0	0	0	32	15	13	180	0.04	15	1	0.682788
499	0	36	1	1	0	0	0	0	1	0	0	0	72	1	0	0	1	1	1	24	15	13	110	0.03	15	1	0.742956
500	0	34	1	2	0	1	0	0	0	1	0	0	72	1	0	0	0	0	0	26	14	15	90	0.07	14	1	0.728722
501	0	23	1	2	0	0	0	0	0	0	1	0	8	1	0	0	0	0	1	16	5	13	200	0.08	5	0	0.572852
502	0	25	1	2	0	0	0	0	0	0	0	0	25	0	0	1	0	0	0	26	15	14	111	0.09	15	1	0.590729
503	0	18	1	2	0	1	1	1	1	1	0	1	24	0	1	0	1	1	1	17	5	199	123	0.05	5	0	0.349392
504	0	19	1	2	0	1	1	0	0	1	0	1	13	0	0	0	0	0	0	16	5	21	231	0.4	5	0	0.290242
505	0	35	1	2	0	0	0	0	0	1	1	0	6	1	0	0	0	0	1	17	0	19	40	0.03	0	0	0.587491
506	0	22	1	2	0	1	0	1	0	0	0	0	12	0	0	0	0	0	0	18	5	3	38	0.04	5	0	0.316337
507	0	23	1	2	0	1	1	1	1	0	0	1	6	0	0	0	0	0	0	22	9	5	312	0.05	9	1	0.370982
508	0	22	1	2	0	1	1	0	0	1	0	1	2	0	0	0	0	0	0	18	4	4	211	0.06	4	0	0.313932
509	0	21	1	2	0	0	0	0	1	0	0	0	16	1	0	1	0	0	0	26	13	6	176	0.01	13	1	0.824947
510	0	39	1	2	0	1	0	0	0	1	0	0	5	1	0	0	0	0	1	20	11	9	56	0.04	11	1	0.631694
511	0	40	1	2	0	1	0	1	1	0	0	0	3	0	1	0	0	0	0	36	21	123	78	0.06	21	1	0.584513
512	0	38	1	2	0	0	0	1	0	0	1	0	60	1	1	0	0	0	1	34	6	66	65	0.07	6	0	0.813581
513	0	33	1	2	0	0	0	0	0	1	0	0	12	0	0	0	0	0	1	33	3	11	89	0.04	3	0	0.540997
514	0	34	1	2	0	0	0	0	1	0	1	1	18	1	0	1	1	1	0	31	21	21	90	0.04	21	1	0.887158
515	0	25	1	2	0	1	0	0	0	1	0	1	36	1	0	0	0	0	1	26	11	15	101	0.03	11	1	0.72072
516	0	24	1	2	0	1	1	0	0	0	0	1	18	0	0	1	0	0	0	27	9	11	123	0.07	9	1	0.603846
517	0	26	1	2	0	1	0	0	1	0	1	0	48	1	0	0	0	0	1	29	10	11	450	0.08	10	1	0.75922
518	0	33	1	2	0	0	0	0	0	1	0	0	16	1	0	0	1	1	0	26	13	11	321	0.09	13	1	0.754667
519	0	19	1	2	0	0	0	1	1	0	1	1	24	0	0	1	0	0	0	24	2	2	670	0.05	2	0	0.560009
520	0	20	1	2	0	1	0	0	1	0	0	0	60	1	0	1	0	0	1	22	9	1	100	0.4	9	1	0.794117
521	0	22	1	2	0	0	0	0	0	1	1	0	20	1	0	0	0	0	1	18	0	7	150	3	0	0	0.60624
522	0	26	1	2	1	1	0	0	1	0	0	1	24	0	0	0	1	1	0	16	8	8	210	0.05	8	1	0.335359
523	0	33	1	2	1	1	1	1	0	0	1	1	36	0	1	0	0	0	0	22	11	9	900	0.04	11	1	0.378816
524	0	20	1	2	0	1	0	0	0	1	0	1	4	1	0	0	0	0	1	26	3	0	65	0.1	3	0	0.713487
525	0	21	1	2	0	1	0	0	0	0	1	0	12	0	0	0	0	0	0	7	2	4	45	0.03	2	0	0.189029
526	0	24	1	2	0	0	0	0	1	0	0	1	5	1	0	0	1	0	1	14	15	3	78	0.04	15	1	0.541277
527	0	31	1	2	0	0	0	0	1	0	1	1	24	0	0	0	0	0	0	26	3	2	90	0.05	3	0	0.435705
528	0	14	1	2	0	0	0	0	1	0	0	0	48	1	0	0	1	1	0	26	14	1	34	0.06	14	1	0.761208
529	0	15	1	2	0	0	0	0	0	1	0	0	24	0	0	0	0	0	1	26	3	21	123	0.01	3	0	0.435705
530	0	23	1	2	0	1	0	0	1	0	0	0	24	1	0	0	1	1	0	26	12	26	234	0.04	12	1	0.756313
531	0	45	1	2	0	0	0	0	0	1	1	0	2	0	1	0	0	0	1	21	4	132	510	0.06	4	0	0.355535
532	0	34	1	2	0	0	0	0	0	0	0	0	36	0	0	0	0	0	1	26	10	11	321	0.07	10	1	0.438995
533	0	18	1	2	0	0	0	0	1	1	0	0	8	0	0	0	1	1	0	26	5	2	124	0.04	5	0	0.480377
534	0	17	0	2	0	0	0	0	0	0	0	0	24	0	0	0	0	0	0	13	12	1	180	0.04	12	1	0.255602
535	0	26	1	2	0	0	0	0	1	0	1	1	8	0	0	0	1	0	1	24	6	7	128	0.05	6	0	0.401046
536	0	50	1	2	0	0	0	0	0	1	0	1	42	1	0	1	0	0	0	26	18	8	32	0.01	18	1	0.811956
537	0	39	1	2	0	0	0	0	0	0	0	0	36	0	0	0	0	0	1	34	28	9	67	0.04	28	1	0.563021
538	0	27	0	2	0	1	0	0	0	1	0	0	48	1	1	1	0	0	1	24	19	0	219	0.06	19	1	0.811719
539	0	48	1	2	0	0	0	0	1	1	0	0	12	1	0	0	1	1	0	26	19	4	278	0.02	19	1	0.753841
540	0	39	1	2	0	0	0	1	1	0	0	0	12	0	0	1	0	0	1	26	4	3	150	0.02	4	0	0.587223
541	0	50	0	2	0	1	0	0	1	0	0	0	10	0	0	0	1	0	1	21	10	2	140	0.03	10	1	0.3313
542	0	46	1	2	0	0	1	1	0	1	0	0	8	0	0	0	0	0	1	27	15	1	145	0.04	15	1	0.446677
543	0	24	1	2	0	0	0	0	0	1	0	0	48	1	0	0	0	0	0	26	3	21	167	0.05	3	0	0.723403
544	0	15	1	2	0	0	0	0	0	0	0	0	12	0	0	0	0	0	0	26	8	26	180	0.01	8	1	0.43242
545	0	18	1	2	1	1	1	0	1	1	0	1	7	1	0	1	0	0	0	26	20	17	456	0.04	20	1	0.823494
546	0	17	0	2	0	0	0	0	0	0	1	0	18	0	1	0	0	0	1	26	3	99	321	2	3	0	0.434062
547	0	21	1	2	0	0	0	0	0	0	0	0	48	0	0	0	0	0	1	35	33	26	333	0.2	33	1	0.581549
548	0	23	1	2	0	0	0	0	1	1	0	0	30	0	0	1	1	1	0	33	30	23	123	0.02	30	1	0.732393
549	0	43	1	2	1	1	1	0	0	0	0	1	12	0	0	0	0	0	0	17	18	21	186	0.02	18	1	0.303013
550	0	23	1	2	0	1	0	0	0	1	1	1	18	1	0	0	0	0	1	25	23	17	450	0.03	23	1	0.703839
551	0	35	1	2	0	0	0	0	0	0	0	0	12	0	0	0	0	0	0	26	1	15	234	0.04	1	0	0.43242
552	0	33	1	2	0	0	0	0	0	0	0	0	12	0	0	0	0	0	1	7	0	13	126	0.05	0	0	0.189029
553	0	36	1	2	0	0	0	0	0	1	1	1	24	1	0	0	0	0	0	23	13	12	367	0.01	13	1	0.678669
554	0	37	1	2	1	0	0	0	1	0	0	1	60	1	1	0	0	0	0	39	30	134	180	0.03	30	1	0.856328
555	0	36	1	2	0	1	1	0	0	1	0	0	48	1	0	0	0	0	0	28	2	11	231	0.04	2	0	0.747642
556	0	38	1	2	0	1	1	1	1	1	1	0	72	1	0	0	1	0	1	16	7	10	190	0.05	7	1	0.590203
557	0	21	1	2	0	0	0	0	0	0	0	1	72	1	0	0	0	1	0	26	11	9	65	0.01	11	1	0.766035
558	0	14	0	2	1	1	1	1	0	1	0	1	8	0	1	0	0	0	0	26	12	111	31	0.04	12	1	0.431327
559	0	15	1	2	0	0	0	0	1	0	0	0	25	0	0	0	1	0	1	26	14	21	21	0.04	14	1	0.435979
560	0	16	1	2	0	1	0	0	1	1	1	1	24	1	0	0	0	0	1	26	4	11	45	0.06	4	0	0.718021
561	0	23	0	2	0	0	0	0	0	1	0	0	13	0	0	0	0	0	1	14	13	19	68	0.07	13	1	0.265246
562	0	29	0	2	0	0	0	0	0	0	0	0	6	0	0	0	0	0	0	26	2	12	90	0.04	2	0	0.43078
563	0	31	0	2	0	0	0	0	1	1	0	0	12	1	0	0	0	0	1	17	9	13	123	0.04	9	1	0.58911
564	0	23	1	2	0	0	1	0	0	0	0	1	6	1	1	1	0	0	0	26	32	170	145	0.03	32	1	0.823332
565	0	24	1	2	0	1	1	0	1	1	0	1	2	0	0	0	1	0	0	26	17	14	213	0.07	17	1	0.429688
566	0	35	1	2	1	1	1	0	1	0	0	1	16	1	1	0	1	1	0	26	16	121	145	0.08	16	1	0.754667
567	0	48	1	2	0	1	0	0	0	1	0	0	5	0	0	0	0	0	1	26	3	14	167	0.09	3	0	0.430507
568	0	31	1	2	0	1	0	0	0	0	0	0	3	0	0	0	0	0	0	26	26	11	189	11	26	1	0.429961
569	0	21	1	2	0	0	0	1	0	1	0	1	60	1	0	1	0	0	0	24	24	21	167	0.06	24	1	0.813754
570	0	20	1	2	0	0	1	0	1	0	0	1	12	0	1	0	1	1	1	20	20	122	145	0.02	20	1	0.389817
571	0	29	1	2	1	1	0	1	0	1	0	1	18	1	0	0	0	0	1	14	14	22	123	0.06	14	1	0.544871
572	0	19	0	2	1	1	0	0	0	1	0	1	36	1	0	0	0	0	0	19	19	29	213	0.04	19	1	0.625204
573	0	31	1	2	0	0	0	0	0	0	0	0	18	0	0	1	0	0	1	16	5	23	176	0.05	5	0	0.434341
574	0	21	1	2	0	0	0	0	0	1	0	0	48	0	1	0	0	0	1	27	4	145	190	0.01	4	0	0.457717
575	0	20	1	2	1	1	0	1	0	1	0	1	16	1	0	1	0	0	0	28	18	19	304	0.03	18	1	0.842228
576	0	29	0	2	0	0	0	0	0	0	0	0	24	0	0	0	0	0	1	32	21	17	190	0.04	21	1	0.528816
577	0	33	1	2	0	0	0	0	0	1	0	0	60	1	0	1	0	0	0	34	19	12	214	0.05	19	1	0.890702
578	0	35	0	2	0	0	0	0	0	1	0	0	20	0	1	0	0	0	1	31	3	21	312	0.01	3	0	0.512148
579	0	36	0	2	0	0	0	0	0	1	0	0	24	0	1	0	0	0	0	26	11	156	108	0.04	11	1	0.435705
580	0	37	1	2	0	1	1	0	0	1	0	1	36	0	1	0	0	0	0	23	12	24	123	0.04	12	1	0.393591
581	0	29	0	2	0	0	0	0	1	0	0	0	4	1	0	0	1	1	1	20	2	24	54	0.06	2	0	0.676183
582	0	26	1	2	0	0	0	0	0	1	1	0	12	0	0	0	0	0	1	21	11	30	67	0.3	11	1	0.358092
583	0	30	1	2	0	0	0	0	0	1	0	0	24	1	0	0	0	0	1	29	10	22	101	0.04	10	1	0.754298
584	0	34	1	2	1	1	0	0	0	1	1	0	12	0	0	0	0	0	1	17	15	4	123	0.03	15	1	0.303013
585	0	23	1	2	0	0	1	0	1	0	0	0	14	0	0	0	1	1	0	18	3	5	321	0.02	3	0	0.361117
586	0	16	1	2	0	0	0	0	0	1	0	0	96	1	0	0	0	0	1	20	6	6	900	0.03	6	0	0.654953
587	0	27	1	2	0	0	0	0	0	1	1	0	24	0	0	0	0	0	0	24	14	7	213	0.04	14	1	0.405336
588	0	18	0	2	0	0	0	1	1	0	0	1	36	0	0	0	1	0	0	23	1	8	120	0.05	1	0	0.393591
589	0	33	1	2	0	1	1	0	1	1	1	1	24	1	1	1	1	0	1	40	33	123	110	0.06	33	1	0.919222
590	0	24	1	2	0	0	0	0	0	0	0	0	84	1	0	0	0	0	1	32	20	4	167	0.01	20	1	0.798271
591	0	25	0	2	0	0	0	0	1	1	1	0	24	0	0	0	1	0	0	26	15	1	23	0.04	15	1	0.435705
592	0	29	0	2	0	1	0	0	1	1	0	0	48	1	0	0	0	0	0	21	3	2	24	0.06	3	0	0.656951
593	0	30	1	2	0	0	0	0	1	0	1	0	12	0	0	0	0	0	1	13	7	3	56	0.07	7	1	0.253066
594	0	19	0	2	0	0	0	0	1	1	0	1	36	0	1	1	1	0	1	26	29	88	78	0.04	29	1	0.593689
595	0	31	1	2	0	0	0	0	0	0	1	0	36	1	0	0	0	1	0	8	12	6	90	0.04	12	1	0.505982
596	0	40	1	2	0	0	0	0	1	1	0	0	36	1	0	0	1	0	1	26	18	0	167	0.03	18	1	0.72072
597	0	34	1	2	0	1	0	1	0	0	1	0	12	0	0	0	0	0	0	14	3	0	210	0.07	3	0	0.265029
598	0	37	0	2	1	1	0	0	1	1	0	1	24	1	0	0	1	1	0	14	15	0	167	0.08	15	1	0.594973
599	0	28	1	2	0	1	0	0	0	0	0	0	36	0	0	0	0	0	1	14	12	0	180	0.09	12	1	0.27027
600	0	25	0	2	0	1	0	1	0	1	0	0	12	0	0	0	0	0	1	16	0	0	145	0.05	0	0	0.290012
601	0	36	1	2	0	0	0	0	0	0	1	0	12	1	0	0	0	0	0	26	12	0	145	0.4	12	1	0.715306
602	0	34	0	2	1	1	1	1	0	1	0	0	24	0	0	1	0	0	0	27	2	3	165	0.03	2	0	0.605444
603	0	37	0	2	0	1	0	0	0	1	0	0	24	0	0	0	0	0	0	26	16	2	90	0.04	16	1	0.435705
604	0	23	0	2	0	0	0	0	1	0	0	0	7	1	0	0	1	1	1	17	13	3	76	0.05	13	1	0.634744
605	0	24	1	2	0	1	0	0	0	1	1	0	96	1	0	0	0	0	0	26	2	1	99	0.06	2	0	0.733976
606	0	35	1	2	0	0	0	0	0	1	0	0	36	0	1	0	0	0	1	12	12	90	43	0.01	12	1	0.246397
607	0	29	1	2	0	0	0	0	0	0	0	0	26	1	0	0	0	0	1	28	28	12	21	0.04	28	1	0.742989
608	0	30	0	2	0	1	1	1	0	1	0	1	96	1	0	1	0	0	1	26	26	3	34	0.06	26	1	0.837449
609	0	21	1	2	0	1	1	0	0	1	0	1	48	1	1	0	0	0	0	35	35	65	67	0.07	35	1	0.820894
610	0	14	1	2	0	0	0	0	0	1	0	0	96	1	0	0	0	0	0	36	36	0	31	0.04	36	1	0.837294
611	0	16	1	2	0	1	0	1	0	1	0	0	22	0	0	0	0	0	1	14	2	3	23	0.04	2	0	0.267205
612	0	18	0	2	0	1	1	1	1	0	0	1	24	0	0	0	0	0	0	23	12	0	45	0.03	12	1	0.390404
613	0	29	1	2	0	1	1	0	1	1	0	1	4	1	0	0	1	1	1	11	10	1	67	0.07	10	1	0.543707
614	0	30	1	2	0	0	0	0	1	1	0	0	19	0	0	1	0	0	1	26	14	0	89	0.08	14	1	0.589112
615	0	33	0	2	0	1	0	0	0	1	0	0	36	0	0	0	0	0	0	27	9	2	110	0.09	9	1	0.4544
616	0	34	1	2	0	1	0	1	1	0	1	0	3	1	0	0	0	0	0	26	20	1	123	0.05	20	1	0.713259
617	0	33	1	2	0	0	0	1	1	0	0	0	33	0	1	0	1	1	0	26	30	55	345	0.4	30	1	0.487334
618	0	37	1	2	0	0	0	0	0	1	0	0	12	0	0	0	0	0	0	24	2	3	123	3	2	0	0.402117
619	0	35	1	2	0	0	0	0	1	0	0	1	58	1	0	0	0	0	0	22	12	1	178	0.05	12	1	0.673314
620	0	42	1	2	0	1	0	0	0	0	1	1	12	1	0	0	0	0	1	29	3	2	190	0.04	3	0	0.751811
621	0	43	1	2	0	1	1	0	0	1	0	1	36	1	0	1	0	0	0	26	21	32	167	0.1	21	1	0.828142
622	0	18	1	2	0	1	0	0	1	0	0	0	60	1	0	0	0	0	0	32	18	4	90	0.03	18	1	0.79393
623	0	23	0	2	0	0	0	0	0	1	1	0	10	0	0	0	0	0	0	26	18	5	123	0.04	18	1	0.431873
624	0	29	1	2	0	0	0	1	1	0	0	1	12	0	0	1	0	0	1	13	4	8	125	0.05	4	0	0.387497
625	0	31	0	2	0	1	0	0	1	0	0	0	12	1	0	0	0	0	0	14	10	7	190	0.06	10	1	0.543213
626	0	32	1	2	0	0	0	0	0	1	1	0	12	0	0	0	0	0	1	28	4	6	123	0.01	4	0	0.463238
627	0	27	1	2	1	1	0	0	1	0	0	1	48	1	0	1	1	1	0	26	14	9	167	0.04	14	1	0.856165
628	0	23	1	2	1	1	1	1	0	0	0	1	24	0	1	0	0	0	1	26	3	34	189	0.06	3	0	0.435705
629	0	28	1	2	0	1	0	0	0	1	0	1	12	1	0	0	0	0	0	26	15	1	145	0.07	15	1	0.715306
630	0	21	1	2	0	1	0	0	0	0	1	0	10	0	0	0	0	0	1	29	21	0	123	0.04	21	1	0.478211
631	0	29	1	2	0	0	0	0	1	0	0	1	5	0	0	0	1	1	0	14	4	15	180	0.04	4	0	0.30367
632	0	30	1	2	0	0	0	0	1	1	0	1	24	0	0	0	0	0	0	12	7	14	167	0.05	7	1	0.243923
633	0	25	0	2	0	0	0	0	0	0	0	0	48	1	0	1	0	0	1	26	24	23	231	0.01	24	1	0.830036
634	0	23	1	2	0	0	0	0	0	1	0	0	24	1	0	0	0	0	0	24	12	21	543	0.04	12	1	0.692109
635	0	27	0	2	0	1	0	0	1	0	0	0	24	0	0	0	0	0	1	26	4	30	123	0.06	4	0	0.435705
636	0	31	1	2	0	0	0	0	0	1	0	0	2	0	1	0	0	0	0	26	9	77	432	0.02	9	1	0.429688
637	0	32	1	2	0	0	0	0	0	0	0	0	36	1	0	0	0	0	0	24	5	14	213	0.02	5	0	0.694951
638	0	34	1	2	0	0	0	0	0	0	0	0	8	1	0	0	0	0	0	27	19	13	321	0.03	19	1	0.726944
639	0	35	0	2	0	0	0	0	0	1	0	0	24	0	0	0	0	0	1	26	5	21	198	0.04	5	0	0.435705
640	0	40	1	2	0	0	0	0	1	1	0	1	8	1	0	0	1	0	0	26	26	14	190	0.05	26	1	0.714397
641	0	18	0	2	0	0	0	0	0	1	0	1	42	1	0	1	0	0	1	27	27	16	168	0.01	27	1	0.837744
642	0	23	1	2	0	0	0	0	0	0	0	0	36	0	0	1	0	0	1	20	20	11	145	0.04	20	1	0.501308
643	0	24	1	2	0	1	0	0	0	0	0	0	48	1	1	1	0	0	0	26	26	123	123	2	26	1	0.830036
644	0	34	0	2	0	0	0	0	0	1	1	0	12	1	0	0	0	0	1	30	6	2	134	0.2	6	0	0.763259
645	0	36	1	2	0	0	0	1	1	0	0	0	12	0	1	0	0	0	0	20	5	32	165	0.02	5	0	0.343894
646	0	34	0	2	0	1	0	0	1	1	1	0	10	1	0	1	1	1	0	35	23	4	190	0.02	23	1	0.909081
647	0	33	1	2	0	0	1	1	0	0	0	0	8	0	0	0	0	0	0	13	8	8	123	0.03	8	1	0.252224
648	0	21	0	2	0	0	0	0	0	0	0	0	48	1	0	0	0	0	1	31	19	7	145	0.04	19	1	0.781269
649	0	24	1	2	0	0	0	0	0	1	1	0	12	0	0	1	0	0	0	25	4	14	156	0.05	4	0	0.572036
650	0	28	0	2	1	1	1	0	1	0	0	1	7	1	0	0	0	0	1	26	26	11	167	0.01	26	1	0.71417
651	0	35	1	2	0	0	0	0	0	1	1	0	18	0	0	1	0	0	0	24	24	21	123	0.03	24	1	0.558361
652	0	23	0	2	0	0	0	0	0	0	0	0	48	1	0	0	0	0	0	23	23	13	789	0.04	23	1	0.684473
653	0	24	1	2	0	0	0	0	0	0	1	0	30	0	0	1	0	0	0	20	20	12	456	0.05	20	1	0.499637
654	0	34	0	2	1	1	1	0	1	1	0	1	12	1	0	0	1	1	1	28	7	11	167	0.01	7	1	0.776237
655	0	36	1	2	0	1	0	0	0	0	1	1	18	0	1	0	0	0	0	26	3	90	145	0.04	3	0	0.434062
656	0	48	1	2	0	0	0	0	0	0	0	0	12	0	0	0	0	0	1	12	12	6	165	0.06	12	1	0.241466
657	0	14	1	2	0	0	0	0	0	1	1	0	12	1	0	1	0	0	0	26	29	3	234	0.02	29	1	0.824302
658	0	23	1	2	0	0	0	0	0	0	0	1	24	0	0	0	0	0	1	12	14	4	198	0.02	14	1	0.243923
659	0	25	1	2	1	0	0	0	1	0	1	1	60	1	0	1	0	0	0	26	26	7	210	0.03	26	1	0.831914
660	0	18	1	2	0	1	1	0	0	1	0	0	48	0	0	0	0	0	1	28	28	6	189	0.04	28	1	0.473225
661	0	19	1	2	0	1	1	1	1	0	0	0	72	1	1	0	1	0	0	26	15	80	167	0.05	15	1	0.728722
662	0	35	1	2	0	0	0	0	0	0	0	1	72	1	0	1	0	0	1	27	18	4	145	0.01	18	1	0.842236
663	0	22	1	2	1	1	1	1	0	0	1	1	8	0	0	0	0	0	0	8	6	2	123	0.03	6	0	0.198061
664	0	23	1	2	0	0	0	0	1	0	0	0	25	0	0	0	1	0	0	26	4	1	187	0.04	4	0	0.435979
665	0	22	1	2	0	1	0	0	1	1	0	1	24	1	1	0	0	0	0	26	12	86	90	0.05	12	1	0.718021
666	0	21	1	2	0	0	0	0	0	0	0	0	13	0	0	0	0	0	0	14	7	9	56	0.01	7	1	0.265246
667	0	39	1	2	0	0	0	0	0	1	1	0	6	0	0	0	0	0	1	26	5	1	34	0.04	5	0	0.43078
668	0	40	1	2	0	0	0	0	1	0	0	0	12	1	0	0	0	0	0	20	12	0	21	0.06	12	1	0.633506
669	0	38	1	2	0	0	1	0	0	1	0	1	6	0	0	0	0	0	1	20	10	0	190	0.1	10	1	0.342387
670	0	33	1	2	0	1	1	0	1	0	0	1	2	0	1	0	1	0	1	14	1	121	189	0.03	1	0	0.262864
671	0	34	1	2	1	1	1	0	1	0	0	1	16	0	0	0	1	0	0	15	9	2	150	0.02	9	1	0.278241
672	0	25	1	2	0	1	0	0	0	1	0	0	5	1	0	0	0	0	1	16	13	4	124	0.01	13	1	0.572034
673	0	24	1	2	0	1	0	0	0	0	0	0	3	0	0	0	0	0	0	17	0	3	190	0.04	0	0	0.300899
674	0	26	1	2	0	0	0	1	0	1	0	1	60	1	1	1	0	0	1	28	20	4	321	0.3	20	1	0.848634
675	0	33	1	2	0	0	1	0	0	1	0	1	12	0	0	0	0	0	0	8	2	6	210	0.04	2	0	0.19877
676	0	19	1	2	1	1	0	1	0	0	0	1	18	0	0	1	0	0	0	34	5	7	128	0.03	5	0	0.702212
677	0	20	1	2	1	1	0	0	0	0	0	1	36	1	0	0	0	0	1	31	29	8	32	0.04	29	1	0.778975
678	0	22	1	2	0	0	0	0	0	1	1	0	18	1	0	0	0	0	1	26	1	5	45	0.02	1	0	0.716665
679	0	26	1	2	0	0	0	0	0	1	0	0	48	0	0	1	0	0	0	23	23	4	90	0.01	23	1	0.551221
680	0	33	1	2	1	1	0	1	0	0	0	1	16	0	1	0	0	0	0	20	20	78	78	0.01	20	1	0.344901
681	0	20	1	2	0	0	0	0	0	1	0	0	24	0	0	1	0	0	1	21	21	2	21	0.06	21	1	0.513546
682	0	21	1	2	0	0	0	0	0	0	1	0	60	1	0	0	0	0	0	29	29	1	450	0.04	29	1	0.761656
683	0	24	1	2	0	0	0	0	0	0	0	0	20	1	0	0	0	0	1	17	17	13	231	0.4	17	1	0.591266
684	0	31	1	2	0	0	0	0	0	1	0	0	24	0	0	1	0	0	0	15	15	12	176	0.3	15	1	0.420722
685	0	34	1	2	0	1	1	0	0	0	1	1	36	1	0	0	0	0	1	20	0	11	321	0.2	0	0	0.639693
